# Supplementary material for: Inclusion at universities: Psychometric properties of an inclusive management scale as perceived by students
Source: PLoS One. 2022 Jan 7;17(1):e0262011. doi: 10.1371/journal.pone.0262011 (PMC8741060; doi:10.1371/journal.pone.0262011)
Supplement: S1 Table — (XLS) [file pone.0262011.s001.xls]

## Sheet: DDBB
Supporting information 1. Table. Dataset with students' responses for the IMTIS scale.
ID	IMTIS01	IMTIS02	IMTIS03	IMTIS04	IMTIS05	IMTIS06	IMTIS07	IMTIS08	IMTIS09	IMTIS10	IMTIS11	IMTIS12	IMTIS13	IMTIS14	IMTIS15	IMTIS16	IMTIS17	IMTIS18	IMTIS19	IMTIS20	IMTIS21	IMTIS22
1	3	5	5	5	5	5	5	2	2	3	3	4	4	4	5	4	3	2	2	4	4	1
2	3	3	6	6	4	4	6	1	0	1	3	2	1	2	2	0	1	1	3	5	4	5
3	0	1	1	1	1	1	1	1	1	1	1	1	1	1	1	0	0	0	0	3	1	0
4	4	3	6	5	4	5	5	5	4	4	4	5	4	4	4	4	4	4	5	5	4	4
5	2	4	5	4	4	5	6	5	6	6	3	2	4	5	2	1	3	0	1	3	1	0
6	3	2	6	5	5	5	5	5	3	4	4	5	5	5	4	4	5	3	2	4	4	5
7	2	2	1	3	3	3	3	4	1	2	3	3	3	3	3	1	3	3	3	3	3	3
8	6	6	6	6	5	6	5	6	6	6	6	4	5	5	6	6	6	6	6	5	5	6
9	4	5	4	6	6	5	5	6	5	5	5	5	5	6	5	4	5	5	5	5	5	5
10	2	2	2	4	3	2	4	2	1	1	2	2	2	2	0	2	1	0	2	2	0	2
11	2	2	4	3	2	4	4	3	1	3	4	4	2	3	5	4	4	3	3	3	1	3
12	5	5	6	5	4	3	5	5	5	5	6	5	5	5	5	6	5	5	4	5	5	4
13	1	1	6	1	1	6	6	6	0	6	6	6	0	6	6	3	4	6	2	6	6	6
14	5	5	6	5	6	5	5	4	3	4	3	4	5	5	5	5	5	4	4	5	5	3
15	6	6	6	2	6	3	2	2	4	4	3	3	4	2	1	4	4	1	4	5	4	4
16	5	5	6	5	6	6	6	6	6	6	5	6	6	6	6	6	5	6	5	6	6	6
17	2	1	3	0	2	4	4	1	0	3	1	1	1	1	2	2	2	0	3	3	4	3
18	4	3	4	3	3	3	6	5	3	3	3	3	3	4	4	4	4	2	4	4	4	3
19	1	0	1	2	0	3	3	2	0	1	2	1	0	0	1	1	1	1	3	4	3	0
20	3	1	5	3	3	5	1	4	2	2	4	2	3	3	4	1	2	2	4	6	6	5
21	5	4	4	4	4	4	4	4	4	4	4	4	4	4	4	4	4	4	4	4	4	4
22	4	3	5	5	5	6	4	4	5	5	4	5	5	5	5	3	4	4	3	4	3	1
23	5	4	4	3	4	5	3	5	5	5	3	4	5	5	5	5	6	5	5	5	6	5
24	1	2	3	3	3	3	4	1	1	1	2	1	1	1	1	0	0	0	0	1	0	0
25	4	5	6	6	4	6	6	5	1	6	6	6	5	5	6	6	4	2	6	6	4	5
26	2	3	6	5	5	6	6	6	6	6	5	5	6	6	6	6	6	6	5	6	6	6
27	4	4	3	4	3	3	3	4	3	4	3	3	3	3	3	4	3	3	4	3	4	1
28	4	4	4	4	4	4	5	4	4	4	4	4	4	4	4	4	4	4	4	4	4	4
29	1	2	3	4	4	3	5	1	2	2	2	1	2	2	2	2	1	1	3	3	4	3
30	3	2	4	3	2	3	4	2	1	3	4	1	3	3	2	4	3	1	2	3	3	2
31	4	4	5	4	4	5	4	5	3	3	5	4	4	4	4	2	3	2	4	3	3	4
32	3	3	4	4	3	4	4	4	3	4	4	3	4	4	3	4	3	2	2	3	4	4
33	3	1	2	1	2	2	2	1	1	1	2	0	1	2	1	1	1	1	2	3	3	1
34	5	5	6	5	5	6	5	5	5	5	5	4	5	5	5	4	6	5	4	4	4	4
35	1	2	0	1	1	1	1	2	0	0	0	0	1	0	0	0	0	0	0	0	0	0
36	5	5	5	5	5	5	5	5	5	5	6	5	5	5	5	5	5	5	5	5	5	5
37	6	6	0	0	6	0	0	0	0	0	0	6	0	0	0	0	0	0	0	0	0	0
38	3	3	3	3	2	4	3	3	1	4	3	1	1	3	3	1	1	1	1	2	1	4
39	3	3	3	3	3	3	3	3	3	3	3	3	3	3	3	3	3	3	3	3	3	3
40	3	4	6	5	4	6	5	4	1	3	3	1	3	4	5	2	5	3	2	3	6	3
41	5	4	3	5	4	3	3	3	5	4	5	4	5	3	3	4	3	3	3	4	5	4
42	6	5	6	6	5	6	6	6	6	5	5	5	5	5	5	4	5	4	5	5	6	5
43	4	3	2	3	3	3	4	4	2	3	3	3	3	0	0	0	0	0	0	0	0	0
44	5	6	5	6	5	3	4	6	5	5	5	5	5	5	5	5	5	5	3	5	3	3
45	3	3	3	5	3	5	4	6	4	3	4	2	2	2	2	3	3	3	3	3	3	1
46	6	2	5	3	3	5	5	4	2	4	5	5	3	4	3	3	4	2	3	4	5	5
47	5	5	3	4	4	3	4	4	2	4	5	3	5	4	5	3	5	1	3	3	4	4
48	4	6	6	4	6	6	4	6	6	6	6	4	5	4	3	4	6	6	2	6	3	6
49	6	6	6	6	6	6	6	6	6	6	6	6	6	6	6	6	6	6	6	6	6	6
50	4	3	4	5	3	5	3	4	3	4	3	1	4	3	2	4	3	2	2	3	2	3
51	4	3	4	3	4	4	3	6	3	6	5	3	4	4	4	4	4	6	6	6	6	4
52	3	4	6	4	3	3	3	3	3	4	3	3	3	3	3	4	3	3	5	5	4	6
53	3	3	3	3	4	4	6	4	3	4	4	4	4	5	4	4	5	4	5	6	5	5
54	4	4	6	6	5	4	6	6	6	5	4	3	5	5	5	4	4	6	3	4	4	0
55	3	1	4	2	3	4	4	4	3	3	3	4	4	4	2	4	5	3	3	3	3	3
56	4	4	5	5	4	5	5	5	5	5	5	5	3	5	5	5	5	5	2	5	2	5
57	3	1	2	3	3	3	4	4	2	3	3	3	3	4	3	4	3	2	3	4	4	4
58	3	3	2	3	3	1	2	2	2	1	1	1	2	0	4	0	4	4	2	1	2	2
59	3	4	4	4	4	4	2	2	4	5	4	1	3	4	4	4	4	5	5	6	5	3
60	4	3	4	4	3	4	4	4	3	4	4	3	4	4	4	4	3	3	3	3	2	3
61	4	5	6	6	5	5	6	6	5	6	5	5	6	5	5	4	6	3	4	5	5	6
62	2	1	5	2	4	5	2	0	0	4	5	5	2	3	5	3	2	5	3	5	4	5
63	2	1	1	3	2	1	1	2	1	2	3	1	1	2	1	1	0	0	0	1	1	0
64	3	3	3	3	2	3	3	2	1	2	3	2	3	3	4	4	4	3	4	6	3	4
65	2	4	5	4	4	5	2	2	2	2	4	2	3	4	3	0	3	3	1	2	4	3
66	3	4	6	4	3	4	4	2	2	1	1	0	0	3	4	0	0	3	2	4	4	4
67	3	3	5	3	3	5	3	3	3	2	3	3	3	4	3	3	3	3	2	3	2	2
68	3	2	3	3	2	2	4	3	3	1	3	5	3	3	3	3	3	3	4	3	3	2
69	3	4	2	5	4	4	0	4	3	4	3	2	3	4	3	5	4	2	3	5	3	4
70	4	4	5	5	5	4	3	5	3	4	3	4	5	4	3	5	4	3	4	3	4	4
71	2	2	5	3	3	5	1	2	3	3	3	2	3	2	2	1	1	2	1	1	2	2
72	4	1	3	2	3	3	3	3	3	3	4	3	3	3	3	4	3	3	4	3	3	3
73	4	3	5	3	3	4	4	5	4	4	5	3	3	3	4	4	5	5	5	5	4	5
74	2	1	5	2	1	5	6	1	1	0	1	6	5	1	0	1	1	0	0	1	0	1
75	1	0	2	0	3	2	3	1	0	3	0	0	2	0	2	0	2	0	1	3	2	0
76	0	1	6	6	3	6	2	6	3	3	2	2	2	4	2	4	6	2	5	3	5	4
77	5	5	3	6	4	4	2	3	5	4	3	4	5	5	3	6	3	2	0	2	1	2
78	4	6	6	5	6	6	3	6	4	4	4	6	6	5	5	6	6	4	5	5	4	5
79	4	3	4	3	3	4	4	5	4	4	4	4	4	4	4	4	4	4	4	6	4	4
80	4	3	6	5	5	6	6	6	5	5	6	4	4	6	6	5	5	3	5	4	4	4
81	5	4	4	4	4	4	5	4	4	4	4	3	4	4	4	3	3	3	4	4	4	4
82	6	6	6	6	6	6	6	6	6	6	6	0	6	5	5	2	5	1	4	3	2	5
83	4	2	1	3	4	3	2	3	4	4	4	3	3	4	2	5	5	2	4	5	5	1
84	6	6	6	6	6	5	4	6	6	5	5	6	6	6	4	6	6	5	5	5	5	5
85	2	1	2	1	5	3	0	2	0	1	1	0	3	2	0	0	5	3	0	2	0	4
86	3	3	3	6	6	4	6	6	6	4	3	6	6	6	5	6	5	6	4	6	6	6
87	4	4	3	4	4	3	3	3	4	4	4	3	3	5	4	4	4	3	3	3	5	4
88	4	4	6	5	5	6	4	5	4	4	5	4	4	4	5	5	5	5	5	6	6	5
89	3	4	6	5	5	6	6	6	3	2	2	1	1	2	3	4	3	3	5	4	5	1
90	4	3	2	3	5	2	4	3	1	1	1	4	4	2	1	2	0	1	2	3	1	1
91	2	3	5	5	5	6	5	5	6	6	6	4	5	6	6	6	6	6	6	5	6	5
92	3	3	3	3	3	3	3	3	0	1	1	3	3	1	1	1	2	1	3	3	3	0
93	4	4	3	4	3	3	3	3	4	4	4	3	4	4	3	4	3	3	4	3	4	4
94	2	3	2	3	3	3	2	2	2	2	2	2	2	2	2	2	2	2	2	2	2	2
95	4	4	4	4	4	4	4	4	4	4	4	4	4	4	4	3	3	3	3	3	3	3
96	4	3	3	3	3	3	4	3	4	4	3	4	3	3	3	4	4	3	4	3	4	3
97	2	0	4	2	3	3	4	2	2	3	2	4	1	3	3	2	3	2	3	4	4	3
98	3	2	5	3	3	5	2	1	1	3	3	3	2	1	1	0	2	1	0	2	2	1
99	3	2	1	3	3	2	1	2	2	2	2	1	2	1	3	2	3	2	3	3	2	1
100	4	4	4	4	4	4	4	4	2	4	4	4	4	4	4	4	4	3	4	4	4	4
101	3	2	1	2	3	2	2	2	3	0	1	0	1	0	0	1	0	0	0	0	0	0
102	5	3	5	2	2	4	5	3	2	3	2	2	2	2	2	3	3	3	3	4	3	1
103	3	4	2	4	5	3	3	3	5	4	3	3	4	4	4	3	4	3	3	4	4	3
104	4	4	3	4	4	4	3	3	4	4	3	2	4	4	4	4	4	4	4	3	4	4
105	3	0	1	0	1	1	2	3	0	2	0	0	1	1	1	1	1	1	3	4	2	3
106	3	2	2	1	2	2	1	3	0	0	3	1	2	2	2	2	2	2	3	3	2	2
107	4	2	5	4	3	6	1	1	6	1	2	1	3	3	1	1	1	3	2	4	4	2
108	2	2	3	3	3	3	1	3	1	3	3	3	3	2	3	2	2	2	2	2	3	0
109	2	3	5	4	3	2	5	3	4	5	5	4	5	6	5	5	4	4	4	4	4	4
110	5	4	6	5	4	5	5	5	6	5	5	5	6	5	5	5	5	6	5	5	5	6
111	4	4	6	6	5	5	5	5	5	5	4	6	5	6	5	5	6	6	6	6	6	6
112	1	3	5	3	1	5	5	3	4	2	2	1	1	3	3	3	3	3	3	3	3	1
113	4	3	5	5	4	5	4	4	4	4	4	4	4	4	4	5	5	4	5	5	5	5
114	6	0	3	0	6	0	0	1	0	0	0	0	0	0	0	0	0	0	0	0	0	0
115	2	3	3	4	2	3	3	4	3	4	4	4	3	3	4	4	3	2	3	4	3	3
116	1	5	5	6	6	6	6	3	2	2	2	4	4	3	1	0	4	0	1	4	3	2
117	2	0	1	2	3	1	0	2	0	2	0	0	1	0	1	1	1	1	1	2	2	0
118	4	4	4	6	6	5	3	6	6	6	5	6	6	6	5	6	6	4	5	6	6	5
119	4	4	4	4	3	4	5	4	2	1	1	1	3	4	2	5	4	1	4	5	6	0
120	4	3	3	2	3	4	5	5	4	2	3	3	3	3	4	3	4	4	2	2	3	3
121	5	3	6	3	3	3	3	6	4	6	6	5	5	5	6	6	6	6	6	6	6	6
122	0	0	0	0	0	0	0	0	0	0	0	0	0	0	0	0	0	0	0	0	0	0
123	4	3	3	5	3	3	3	4	5	5	4	3	3	5	4	4	5	5	4	4	4	3
124	5	3	4	3	3	4	5	2	3	5	4	4	2	4	5	4	5	3	4	4	4	4
125	4	3	4	4	4	4	4	4	4	5	5	4	4	4	5	5	6	3	4	3	5	2
126	1	2	0	0	1	1	2	1	2	2	1	0	0	2	1	0	1	1	1	1	1	0
127	6	3	6	6	6	6	6	5	6	6	4	6	5	6	6	6	6	6	6	6	6	6
128	4	4	6	6	6	6	6	6	6	6	6	5	5	6	6	6	6	5	6	6	6	6
129	3	2	5	2	2	5	5	6	2	3	1	3	2	2	4	3	2	4	2	2	2	1
130	3	2	3	4	3	3	2	4	4	1	2	2	3	2	1	2	2	1	2	2	2	1
131	6	3	3	3	5	3	3	3	3	5	6	6	6	6	6	6	6	6	6	6	6	6
132	3	1	2	2	2	3	4	3	4	2	3	2	4	4	3	3	4	1	3	1	3	3
133	4	5	4	4	4	4	4	4	4	4	4	4	4	4	4	4	4	4	4	4	4	4
134	4	4	5	5	5	5	5	5	5	5	5	5	5	5	4	6	5	4	5	5	5	4
135	3	3	5	4	5	4	4	6	5	4	5	4	4	4	4	4	5	3	4	5	4	4
136	3	0	5	2	3	6	1	3	0	3	2	4	1	0	4	1	3	2	2	6	5	3
137	5	5	5	5	5	5	5	5	5	5	5	5	5	5	5	5	5	5	5	5	5	5
138	4	3	4	4	4	4	4	4	4	4	4	4	4	4	4	4	4	4	4	4	4	4
139	5	6	6	6	6	6	5	6	6	5	5	5	5	5	5	5	5	5	5	5	4	5
140	4	4	4	3	4	4	5	4	4	4	3	2	3	3	3	4	3	4	3	3	4	3
141	4	6	5	5	5	5	5	4	5	3	3	3	4	3	2	2	2	2	1	3	3	0
142	4	5	6	6	6	6	6	6	6	4	4	5	5	6	5	5	6	4	5	4	4	3
143	3	3	3	6	6	5	2	6	5	5	5	3	5	4	4	2	3	3	3	6	1	1
144	5	0	3	0	6	5	1	3	6	6	6	5	6	4	5	6	5	0	3	0	0	0
145	4	4	4	4	4	4	4	4	4	4	4	5	5	5	5	5	5	5	5	5	5	5
146	3	1	2	4	4	3	2	5	2	1	3	2	3	3	2	3	2	2	2	3	3	3
147	4	3	0	4	5	1	2	3	1	4	4	5	6	5	5	5	5	5	4	5	4	4
148	4	4	3	5	5	3	4	5	3	6	4	3	4	4	3	2	4	2	3	4	4	3
149	6	1	5	5	6	6	6	6	6	6	6	6	6	6	6	6	6	6	6	4	6	4
150	1	1	4	3	3	3	4	3	2	3	3	2	2	2	3	3	3	3	3	3	3	3
151	3	4	3	4	4	3	3	4	4	5	3	3	4	3	4	5	4	3	4	5	5	2
152	3	3	3	3	3	3	3	3	3	3	3	3	3	3	3	4	5	5	5	5	4	1
153	3	3	4	4	3	3	3	4	3	4	4	3	4	4	3	4	4	3	4	5	4	4
154	1	0	0	1	2	4	0	3	1	4	3	5	3	1	3	3	2	1	5	5	3	0
155	3	4	3	4	4	3	4	4	4	4	4	2	4	3	4	4	5	4	4	4	5	3
156	5	3	6	3	3	6	4	6	4	4	3	2	5	5	3	3	4	4	3	3	3	3
157	3	3	4	3	4	3	4	4	3	2	3	2	2	2	2	2	3	2	2	3	2	2
158	6	6	5	6	6	6	6	6	6	6	6	6	6	6	5	5	6	6	6	6	6	6
159	1	1	3	3	2	2	0	3	3	2	3	2	2	1	1	3	2	2	1	1	1	1
160	4	5	6	4	4	4	3	5	5	5	5	2	3	3	3	4	5	5	4	4	4	2
161	3	4	3	3	3	3	3	3	3	3	3	3	3	3	3	3	3	3	3	3	3	3
162	6	4	3	3	4	4	3	4	5	2	4	2	4	5	5	4	3	1	1	2	1	1
163	4	3	4	4	4	4	5	5	4	4	4	4	4	4	4	3	4	3	3	4	4	4
164	5	5	5	5	5	6	6	6	5	5	5	5	5	5	6	5	5	5	5	6	5	5
165	6	6	6	6	6	6	6	6	6	6	6	2	6	6	4	3	3	4	6	6	6	6
166	3	3	4	2	3	2	1	1	1	1	2	2	1	1	3	2	2	1	1	2	3	3
167	3	3	3	4	3	3	1	3	2	4	4	4	4	3	3	3	4	3	3	4	4	4
168	4	2	4	2	3	3	4	3	2	3	3	3	3	3	3	2	3	3	3	3	3	3
169	3	3	5	5	6	6	6	6	6	6	6	3	5	6	6	6	6	6	5	5	6	6
170	2	3	5	3	2	2	3	4	2	2	3	1	1	4	1	4	3	2	4	4	4	4
171	2	2	3	2	2	4	2	5	3	4	6	4	4	6	4	6	6	2	6	5	6	6
172	2	2	3	2	4	2	6	4	1	2	4	3	4	5	5	2	3	1	3	3	4	3
173	3	3	3	4	3	2	4	5	3	3	4	4	3	3	3	5	4	4	2	3	3	3
174	3	3	5	5	3	5	4	3	1	3	4	3	3	3	3	3	3	3	3	5	3	5
175	3	2	4	3	3	5	2	3	1	1	1	2	1	2	2	3	3	1	1	1	2	2
176	3	4	3	4	4	4	2	2	1	3	3	2	3	2	3	3	4	3	2	2	2	3
177	4	4	6	5	4	6	4	5	4	5	5	3	5	4	4	6	5	3	6	6	5	5
178	6	4	4	2	6	6	5	6	0	6	6	6	6	6	6	6	6	6	6	6	6	6
179	4	3	6	6	3	6	3	6	5	2	3	0	4	3	0	4	3	2	6	6	3	6
180	3	3	5	4	4	4	4	4	5	4	5	3	3	3	4	4	4	5	3	5	6	3
181	4	4	5	5	5	4	5	6	4	4	4	5	6	6	6	6	6	5	5	5	5	6
182	1	4	3	3	3	3	3	3	3	3	3	3	3	3	3	3	3	3	3	3	3	3
183	3	2	3	3	3	3	3	3	3	3	3	3	3	3	3	2	2	3	3	3	3	3
184	3	2	2	2	2	2	2	3	2	2	2	2	2	2	2	1	1	1	1	1	1	1
185	5	5	6	5	6	6	5	5	4	4	4	3	5	4	5	3	4	3	4	5	4	3
186	3	2	4	3	3	3	3	3	3	3	3	4	4	3	4	3	4	3	3	4	3	3
187	3	3	6	4	4	6	4	5	3	4	4	2	3	5	3	4	4	3	3	5	4	6
188	1	1	4	3	1	3	3	5	1	0	2	2	2	2	2	1	2	0	0	1	1	1
189	3	3	3	3	3	3	3	3	3	3	2	4	4	3	3	3	2	1	3	3	3	3
190	5	5	6	5	5	6	5	5	3	4	4	5	5	5	4	5	5	4	4	4	5	5
191	6	4	4	5	5	5	5	4	4	2	5	2	4	6	1	4	3	3	2	4	4	5
192	4	4	4	5	5	5	3	5	4	4	4	3	4	4	4	4	4	2	3	5	4	3
193	4	3	3	3	3	3	3	4	3	5	5	3	4	4	4	5	3	3	4	4	4	3
194	2	1	0	1	2	3	0	3	0	1	0	3	2	0	1	0	4	0	0	1	0	0
195	3	0	3	3	3	3	4	4	0	5	5	6	6	4	5	5	3	3	5	6	5	5
196	3	3	2	4	4	4	5	5	1	3	4	3	4	4	4	2	3	3	3	3	4	4
197	4	4	6	5	4	5	5	5	5	5	4	3	4	4	5	2	4	6	4	5	3	4
198	3	2	6	2	3	2	0	2	1	2	3	0	3	3	1	5	4	3	3	4	4	0
199	1	1	0	2	3	2	4	4	1	1	1	0	2	2	2	2	3	1	3	3	3	3
200	5	3	6	5	5	5	4	5	3	5	5	4	4	5	5	5	5	3	4	6	5	4
201	1	1	1	5	1	1	1	2	1	3	3	3	2	3	3	4	4	2	5	5	5	5
202	3	3	1	3	3	2	2	4	3	5	3	2	3	3	3	2	4	3	2	4	3	2
203	1	0	4	3	3	5	4	4	5	3	3	2	4	3	3	1	1	3	4	4	3	0
204	3	2	2	2	2	4	4	5	3	3	5	4	3	3	4	4	5	5	5	5	5	4
205	4	5	5	6	6	5	3	2	5	6	5	6	6	6	6	5	6	6	6	5	5	5
206	4	5	6	6	6	6	6	6	6	5	6	4	5	6	6	4	4	5	3	3	3	5
207	3	4	5	3	5	4	6	5	3	3	3	4	5	5	3	4	4	4	3	3	4	4
208	4	2	3	3	4	4	3	6	2	6	5	6	5	4	6	5	5	6	5	6	5	0
209	5	6	4	4	5	4	4	5	5	5	5	5	5	6	5	6	6	6	6	5	5	5
210	0	0	3	2	3	3	1	3	1	1	1	3	2	2	2	3	3	3	3	4	4	1
211	1	0	5	5	1	5	5	6	1	4	6	2	3	4	2	3	4	2	5	5	5	2
212	4	5	6	5	5	6	4	5	4	5	4	3	3	5	4	4	5	4	5	5	5	5
213	2	1	4	3	1	4	3	3	3	3	3	2	3	3	3	1	2	1	1	0	1	1
214	6	6	3	6	6	3	3	6	3	6	6	6	6	6	6	5	4	5	4	6	5	4
215	0	1	2	0	2	1	3	1	0	1	2	1	2	2	1	3	2	0	0	1	1	0
216	5	3	5	4	3	4	5	4	3	5	4	6	4	5	5	4	4	5	4	5	5	5
217	3	1	2	1	3	2	0	0	0	0	0	2	2	3	0	3	2	3	0	0	0	0
218	4	4	6	6	4	6	5	6	4	5	6	6	6	4	5	4	4	6	6	4	5	5
219	3	3	3	3	4	4	3	5	2	5	4	3	4	4	4	4	5	2	4	4	4	3
220	6	3	6	6	6	6	6	6	6	6	6	3	6	6	6	6	6	6	6	6	6	6
221	3	1	2	1	3	3	4	4	1	3	5	4	3	4	4	4	4	3	4	3	3	2
222	0	0	4	2	0	5	5	4	1	0	4	1	0	3	2	0	4	2	4	5	5	5
223	6	6	6	6	6	6	6	6	6	6	6	6	6	6	6	6	6	6	6	6	6	5
224	6	6	6	6	6	6	6	4	3	4	3	6	6	5	6	6	6	3	4	5	6	6
225	6	2	4	4	4	6	5	4	6	6	6	5	4	4	5	6	4	5	6	6	6	5
226	4	3	4	4	5	5	4	4	5	5	3	3	4	4	4	4	4	4	5	5	5	5
227	5	4	5	4	4	5	5	5	4	5	4	5	5	4	5	5	5	4	6	5	5	4
228	5	5	5	5	5	5	5	5	5	4	3	4	4	4	4	4	4	4	4	4	4	4
229	3	3	3	2	1	2	3	4	4	3	3	3	3	3	3	3	4	3	4	3	3	2
230	1	1	3	2	3	1	4	4	1	1	3	2	2	3	2	1	0	0	0	5	2	1
231	3	3	6	4	5	3	5	3	3	2	2	3	3	3	3	5	5	3	3	4	3	4
232	4	4	4	2	2	2	1	3	5	3	3	4	3	2	2	3	3	1	2	2	2	4
233	6	6	6	6	6	6	6	5	6	5	5	5	5	5	5	6	6	6	6	6	6	6
234	2	2	4	3	1	3	1	3	1	1	1	0	1	1	1	1	1	1	1	1	1	1
235	6	6	6	5	6	6	6	6	6	6	5	5	6	6	6	6	6	6	6	6	6	6
236	5	2	4	4	4	4	4	3	2	3	4	3	3	4	3	3	3	3	3	4	4	4
237	1	1	1	3	2	1	3	3	0	1	3	1	1	2	3	0	3	1	1	1	1	6
238	5	6	6	5	5	6	5	6	6	5	3	5	5	5	4	4	4	4	5	5	5	1
239	2	1	5	2	2	4	4	3	2	3	4	3	2	3	4	4	3	1	4	4	4	1
240	5	4	3	4	5	2	3	6	3	4	5	4	5	4	4	4	4	4	4	4	4	4
241	3	3	2	4	4	4	3	4	2	3	2	2	2	2	2	2	2	3	2	2	4	0
242	2	1	1	1	1	2	0	3	2	4	3	2	1	4	5	3	4	3	2	4	4	2
243	2	2	1	1	3	0	1	4	2	3	5	2	4	3	3	3	2	4	1	2	3	3
244	5	3	4	3	4	5	4	3	2	5	4	4	5	5	4	5	3	2	3	3	3	3
245	5	4	5	6	5	5	6	6	6	6	5	5	5	5	5	5	5	4	5	5	5	5
246	6	6	6	6	6	6	6	6	6	6	6	6	6	6	6	6	6	6	6	6	6	6
247	4	5	6	6	6	6	6	6	5	4	1	6	6	4	5	6	5	3	6	6	6	6
248	5	5	5	5	5	5	5	5	5	5	5	5	5	5	5	6	6	5	6	6	6	5
249	4	3	4	3	3	4	5	4	4	4	5	2	4	5	5	3	4	5	4	5	5	4
250	6	6	6	6	6	6	6	6	6	6	6	6	6	6	5	6	6	6	6	6	6	6
251	4	3	5	5	6	5	6	4	5	5	4	3	5	6	5	5	5	3	5	6	5	3
252	4	4	4	4	4	4	4	4	4	5	5	5	4	4	5	3	4	3	4	4	5	4
253	0	3	0	0	3	6	2	1	0	0	0	0	0	0	0	3	0	2	0	3	1	0
254	2	3	2	4	1	3	3	3	3	3	3	3	2	2	3	1	3	1	3	3	1	1
255	5	4	3	5	5	3	3	4	3	3	3	4	4	3	3	3	2	4	3	3	2	4
256	6	5	6	6	5	6	5	6	6	6	5	4	5	6	6	5	5	6	4	5	4	5
257	3	3	6	6	4	6	3	4	3	6	5	3	3	5	4	3	4	3	2	6	4	5
258	4	2	3	4	3	4	1	2	3	1	1	2	4	4	0	0	1	0	3	4	1	4
259	1	0	2	2	2	2	5	5	2	4	3	2	2	4	3	0	4	1	2	6	1	5
260	3	2	3	3	3	3	3	3	3	2	3	3	4	0	0	3	3	4	2	4	4	4
261	3	2	5	3	4	6	6	4	2	2	5	3	2	4	3	3	3	2	5	5	5	5
262	0	0	6	6	5	5	4	4	1	3	4	1	3	4	4	0	4	3	5	6	4	2
263	2	3	2	2	2	2	2	2	4	1	2	2	2	2	2	1	1	1	1	1	1	0
264	0	2	6	2	2	2	6	6	1	1	2	4	3	3	1	1	1	0	0	6	3	6
265	3	2	4	6	6	4	6	4	4	3	5	3	2	5	5	6	6	6	6	6	6	6
266	2	4	3	3	2	3	2	2	2	1	2	0	2	3	3	2	2	3	3	3	2	3
267	4	1	4	4	3	3	3	3	4	2	1	4	4	4	4	0	1	2	1	4	2	3
268	4	2	4	3	3	3	5	4	2	3	6	6	3	6	4	3	3	3	3	4	4	2
269	3	2	2	3	2	4	4	2	1	2	5	5	2	6	6	6	5	3	5	5	3	6
270	2	3	2	2	3	3	1	3	0	3	4	2	1	3	4	0	4	0	3	3	3	0
271	3	4	4	5	4	4	3	3	5	4	2	5	5	3	4	3	4	2	1	5	3	5
272	2	2	2	4	3	4	3	3	2	3	3	2	3	2	3	2	2	3	3	3	1	3
273	3	4	6	5	6	6	4	5	5	5	6	5	5	6	5	5	6	5	4	4	6	5
274	3	3	3	4	3	2	2	3	2	2	4	2	3	2	2	1	3	2	1	3	1	2
275	3	4	6	5	5	5	0	3	4	3	4	3	4	4	3	3	4	2	2	4	4	3
276	5	1	5	1	1	5	5	5	1	6	6	5	5	6	6	4	5	5	4	6	4	5
277	2	1	2	1	2	1	1	1	1	1	1	1	1	1	1	0	1	1	1	1	1	1
278	3	2	3	1	1	3	3	3	1	5	4	3	2	4	3	1	4	3	4	4	3	1
279	0	1	2	0	0	0	1	2	0	0	1	0	0	0	0	0	0	0	0	0	0	0
280	4	5	3	4	4	3	4	5	5	3	3	4	4	4	4	4	3	4	4	2	4	3
281	3	4	5	4	5	4	4	4	5	5	4	4	4	4	4	5	3	4	4	4	5	4
282	3	3	3	3	3	3	3	3	3	3	3	3	3	3	3	3	3	3	3	3	3	3
283	0	1	3	2	3	3	3	2	2	3	3	4	3	3	3	2	3	2	3	3	3	2
284	4	3	5	5	5	5	4	4	4	3	5	4	5	5	4	6	5	4	3	4	5	4
285	3	4	5	4	5	5	6	5	6	3	4	2	5	4	1	5	6	3	5	5	5	4
286	5	4	4	4	4	4	3	6	4	6	5	3	3	3	6	4	4	5	4	5	5	5
287	4	3	4	4	4	5	4	5	4	4	4	4	4	5	5	3	4	4	1	3	4	4
288	3	5	6	6	5	6	4	5	6	6	4	6	6	4	5	5	6	4	6	6	6	6
289	4	4	4	4	4	4	4	4	4	4	4	4	4	4	4	4	3	4	4	4	4	4
290	4	4	4	3	4	4	4	4	3	4	2	3	4	3	3	0	3	2	2	2	2	2
291	6	6	6	6	6	6	6	6	6	6	6	6	6	6	6	6	6	6	6	6	6	6
292	3	3	1	3	3	2	2	4	1	4	4	3	3	3	3	3	2	1	4	3	3	2
293	3	2	5	6	4	4	5	3	2	3	6	4	3	6	4	6	3	1	6	6	6	0
294	6	6	6	6	6	6	6	6	6	6	6	5	6	5	6	3	6	2	4	6	4	6
295	1	0	0	0	0	0	0	0	0	0	0	0	0	0	0	0	0	0	0	0	0	0
296	2	3	2	3	2	2	3	2	2	3	4	3	3	3	3	1	3	1	1	1	2	0
297	4	2	6	6	5	5	6	5	5	6	6	6	6	6	6	3	5	2	3	2	3	0
298	2	3	2	3	3	1	2	3	2	2	4	2	1	2	3	2	2	3	4	3	3	2
299	4	3	3	4	3	3	4	5	4	4	4	3	4	4	4	3	4	3	2	3	3	4
300	3	3	3	3	3	4	4	4	2	3	3	3	3	3	3	3	3	2	2	3	3	3
301	5	6	6	6	5	4	5	5	5	6	4	6	6	6	3	5	4	4	4	5	3	6
302	2	3	3	3	2	3	5	3	2	2	3	2	2	2	2	2	2	2	2	4	2	3
303	3	4	4	4	4	3	3	4	4	3	2	2	3	3	3	3	3	3	3	3	4	4
304	1	1	0	1	1	1	1	1	0	1	4	3	1	1	1	1	1	0	1	1	1	3
305	0	3	6	4	4	4	5	5	4	4	5	5	3	4	4	4	4	1	3	4	5	2
306	6	4	0	5	4	6	6	6	6	6	4	5	6	6	6	4	4	5	3	4	3	5
307	3	4	3	3	4	2	5	5	3	4	6	5	5	5	6	5	6	4	3	4	5	4
308	3	1	5	3	5	1	5	6	2	1	0	1	5	1	1	2	4	1	2	2	3	3
309	3	2	6	6	6	6	6	6	3	6	6	4	6	2	3	1	4	2	3	5	5	6
310	6	6	6	6	6	6	6	6	6	6	6	6	6	6	6	6	6	6	6	6	6	6
311	3	3	3	3	3	3	6	5	5	5	4	3	5	3	3	3	3	5	3	4	5	5
312	3	3	4	4	3	2	5	3	4	4	5	3	4	4	3	3	4	4	5	5	4	3
313	4	5	5	4	5	5	5	5	5	5	5	5	4	5	4	3	3	4	4	3	3	4
314	4	3	2	3	3	4	3	3	4	4	3	3	4	4	4	4	4	3	3	4	4	4
315	3	1	3	0	0	1	3	3	0	3	3	3	3	3	3	1	1	0	1	1	1	0
316	0	0	0	0	0	0	0	0	0	0	0	0	0	0	0	0	0	0	0	0	0	0
317	3	3	5	4	4	5	6	5	5	5	3	4	4	4	4	1	4	1	1	1	2	2
318	3	3	4	3	4	4	4	4	3	4	4	4	4	4	4	3	3	3	3	4	4	3
319	3	3	5	4	3	4	4	3	3	3	3	3	3	4	3	3	2	2	3	3	3	2
320	2	1	0	1	1	1	3	1	1	1	3	1	2	2	0	1	1	1	0	0	0	0
321	4	3	6	4	3	1	5	6	4	4	2	1	4	2	3	0	3	1	2	5	4	2
322	3	4	5	4	4	4	5	4	4	3	5	4	4	4	4	3	4	4	3	3	4	3
323	3	3	3	3	3	3	3	3	3	2	3	2	3	2	2	2	2	2	3	3	3	3
324	3	2	4	1	2	4	3	0	1	2	2	0	0	2	1	0	0	0	0	0	0	0
325	4	3	4	3	5	4	4	4	4	4	4	3	4	4	4	4	4	4	4	3	4	4
326	5	3	4	5	5	5	5	5	5	5	4	2	3	4	4	5	4	4	5	4	5	5
327	3	3	6	6	6	6	4	5	5	5	4	5	5	5	4	5	5	4	4	5	5	5
328	3	2	3	2	3	2	3	2	3	2	1	2	3	2	3	1	2	2	3	2	2	2
329	3	3	6	3	3	3	5	5	3	5	4	3	3	3	5	4	5	4	2	4	3	3
330	3	4	5	5	5	5	5	5	5	5	5	3	5	5	5	5	5	5	4	5	5	5
331	4	4	4	5	4	5	3	4	5	5	5	4	4	4	4	4	4	3	3	4	4	3
332	6	1	6	5	5	6	6	6	5	4	4	5	5	5	6	6	6	3	5	6	4	5
333	3	1	3	3	3	5	5	4	4	4	3	4	3	2	4	3	4	4	3	5	4	4
334	4	4	4	4	4	4	6	6	4	4	4	4	4	4	4	3	3	3	2	3	3	3
335	3	3	6	6	6	6	6	6	6	5	5	6	6	6	6	6	5	6	6	6	6	6
336	3	3	4	4	4	3	4	4	4	4	4	4	4	4	4	4	4	4	4	4	4	4
337	3	4	5	5	5	6	2	4	3	5	5	6	4	6	6	6	6	6	6	6	6	6
338	4	3	3	4	4	4	3	3	3	3	3	3	4	3	4	3	4	4	5	5	5	3
339	2	2	1	3	3	2	0	3	3	1	1	1	1	2	1	3	2	0	1	3	1	1
340	3	3	5	4	5	5	5	5	3	4	5	3	3	4	4	5	5	3	4	4	5	5
341	2	1	5	1	4	2	6	6	4	4	0	4	2	1	2	1	1	4	5	4	2	5
342	2	2	6	3	3	6	6	4	5	6	6	4	3	4	6	4	5	0	6	6	6	6
343	3	3	3	4	3	3	5	2	3	3	1	2	3	3	3	4	3	4	3	3	3	1
344	2	1	0	0	2	0	2	2	0	2	2	2	1	2	0	3	2	0	1	1	1	1
345	4	3	5	4	4	5	4	5	2	4	5	4	3	4	3	4	4	4	4	4	4	4
346	5	6	5	5	6	6	6	6	6	6	5	4	5	6	6	5	6	5	6	6	5	6
347	4	2	6	4	3	3	3	4	3	3	3	1	3	3	3	4	4	3	3	4	4	3
348	3	2	4	3	1	4	1	4	3	1	3	2	4	4	3	2	2	3	5	4	4	3
349	2	2	3	4	2	3	1	1	1	1	2	1	2	1	2	2	4	1	2	3	2	2
350	3	3	5	5	4	4	5	5	2	5	4	5	3	4	5	3	3	3	2	5	3	4
351	5	4	4	5	5	5	5	5	5	5	5	5	5	5	5	5	5	5	5	5	5	5
352	5	3	4	3	2	4	6	4	3	5	5	4	4	5	5	6	5	5	4	4	5	4
353	4	4	3	5	5	5	5	3	5	3	3	3	4	4	3	4	5	5	5	4	4	3
354	5	5	6	5	5	6	6	5	4	5	5	5	5	5	5	5	5	6	6	6	6	6
355	3	1	5	2	1	4	4	5	2	4	5	2	3	3	4	5	4	4	3	4	5	1
356	5	5	5	5	5	5	5	5	5	5	5	5	5	5	5	3	4	3	1	4	2	4
357	3	3	6	6	6	6	4	4	6	6	4	6	6	6	6	6	3	4	4	5	4	4
358	2	1	4	3	2	4	0	3	1	2	3	3	2	2	2	4	4	1	3	3	3	1
359	5	4	6	6	5	6	6	6	6	6	5	5	5	5	6	5	6	6	3	6	4	4
360	6	6	6	6	6	6	6	6	6	6	6	6	6	6	6	6	6	6	6	6	6	6
361	5	4	5	3	3	6	6	3	4	5	2	6	6	6	5	5	5	0	3	5	5	5
362	3	3	3	3	3	3	3	3	3	3	3	3	3	3	3	3	3	3	3	3	3	3
363	2	3	3	2	3	2	3	3	1	1	1	2	2	2	2	2	3	1	3	2	3	2
364	5	4	6	6	5	5	5	6	6	5	5	4	5	5	5	5	5	4	5	5	5	5
365	1	2	4	3	3	3	3	2	0	2	3	2	2	3	2	3	3	2	2	3	3	3
366	4	4	4	3	3	4	3	3	2	5	4	3	3	4	4	3	3	3	2	4	3	3
367	3	3	5	5	1	5	1	2	2	0	0	1	1	1	1	1	4	0	2	3	4	4
368	6	6	6	6	6	6	6	6	5	6	6	6	6	6	6	6	6	4	6	6	6	5
369	3	3	3	4	4	4	5	5	3	5	5	5	4	5	5	3	3	3	3	4	3	4
370	1	1	1	2	3	2	3	3	0	3	3	2	1	3	1	0	1	1	1	2	2	2
371	2	3	3	4	3	2	2	4	2	3	4	2	3	3	3	2	3	3	3	3	3	2
372	3	4	3	3	4	3	2	3	3	4	4	3	4	2	3	3	3	3	2	4	3	4
373	3	2	5	4	4	4	5	3	1	0	3	4	4	5	1	1	2	3	3	4	1	5
374	3	2	4	3	5	4	5	5	4	2	3	1	3	4	1	4	4	4	1	4	3	3
375	5	6	5	5	5	5	5	5	6	5	6	6	5	5	6	6	6	5	4	6	4	6
376	4	4	4	5	4	4	5	5	5	5	5	5	5	5	5	5	5	5	5	5	5	5
377	3	2	2	2	1	2	2	2	0	1	1	1	1	1	1	2	2	1	2	1	1	1
378	2	4	5	5	6	5	5	3	2	3	3	3	4	5	3	4	4	1	4	5	4	3
379	3	3	3	3	3	2	4	4	2	3	4	4	3	4	4	3	3	4	4	4	3	4
380	2	1	3	4	4	4	2	3	4	3	1	1	2	1	1	1	3	1	2	3	2	2
381	3	4	3	4	3	3	3	4	4	4	5	4	5	4	6	3	3	3	3	3	3	3
382	5	3	3	3	4	4	5	3	4	3	5	0	0	0	2	5	4	4	3	4	3	5
383	4	3	4	3	3	1	3	4	5	4	4	2	5	5	5	3	3	4	4	4	4	4
384	4	2	3	3	3	4	2	3	2	2	2	1	2	3	3	4	4	2	4	5	5	4
385	4	4	5	4	4	4	4	5	5	5	4	3	4	4	4	4	3	4	4	4	4	4
386	3	4	4	3	4	3	3	3	4	4	3	3	3	4	2	3	4	4	4	3	2	3
387	0	0	2	1	1	1	0	1	1	0	0	0	3	2	1	0	0	0	2	2	2	0
388	6	4	6	4	4	6	6	4	3	5	4	3	4	5	5	5	5	5	5	6	6	4
389	6	6	6	6	6	6	6	6	5	6	6	6	6	6	6	6	6	6	6	6	6	6
390	4	3	4	3	3	3	4	2	4	3	3	2	3	4	3	3	4	3	2	2	2	1
391	0	0	5	4	3	2	3	0	2	5	4	1	1	1	1	5	4	3	4	4	5	0
392	4	5	5	4	4	5	4	4	4	4	4	5	4	4	4	3	3	2	4	4	3	3
393	3	3	5	5	5	5	5	5	4	5	4	3	6	5	4	4	5	2	3	5	5	6
394	4	3	5	4	4	5	3	3	4	4	5	3	3	4	4	4	4	3	4	4	4	3
395	0	0	2	0	1	2	0	2	0	0	3	0	0	0	1	1	1	0	2	0	0	0
396	3	3	5	4	3	5	5	4	3	6	5	3	3	5	5	4	4	5	5	5	5	4
397	3	3	3	3	3	3	3	3	4	5	2	1	4	3	3	4	3	4	5	4	5	4
398	5	4	4	5	5	5	5	4	5	5	5	5	5	4	4	3	4	4	3	4	4	4
399	5	4	6	6	5	6	5	5	5	5	4	5	5	5	5	6	5	5	6	5	5	5
400	0	2	6	6	6	6	6	6	0	5	4	0	6	3	4	4	4	3	5	5	5	6
401	6	6	6	6	6	6	6	6	6	5	6	6	6	5	6	6	5	6	6	5	4	6
402	4	3	3	4	3	4	5	5	5	5	5	4	5	4	5	4	5	4	4	4	4	5
403	4	4	5	4	5	3	4	4	6	4	3	4	5	4	4	5	6	4	4	4	5	3
404	3	2	3	1	1	3	1	3	1	3	3	3	3	3	2	3	3	3	3	3	3	3
405	2	1	3	2	3	3	3	2	0	0	3	4	4	3	4	3	3	2	1	2	3	1
406	3	3	3	3	3	3	3	3	3	3	3	3	3	3	3	3	3	3	3	3	3	3
407	2	3	4	3	2	3	4	3	2	6	5	1	3	4	5	4	2	2	4	4	5	3
408	2	6	5	6	5	5	1	5	2	6	5	3	4	5	6	1	4	2	0	1	5	1
409	2	3	5	4	4	5	4	3	2	3	4	2	3	4	3	5	4	4	1	3	3	3
410	5	4	4	5	4	5	4	5	4	5	4	3	4	4	4	4	5	5	4	4	4	4
411	4	4	4	4	4	4	4	4	4	4	4	4	4	4	4	2	3	4	3	2	2	3
412	3	0	0	0	0	0	0	0	0	0	0	0	0	0	0	0	0	0	0	0	0	0
413	4	4	3	4	4	3	4	4	3	4	5	2	2	4	4	5	5	3	4	4	5	3
414	3	2	6	5	3	5	6	6	3	6	6	5	5	5	6	6	6	5	6	6	6	6
415	2	3	6	4	2	4	2	2	1	5	6	0	2	4	4	4	4	0	4	5	4	0
416	4	4	5	5	6	4	4	4	5	5	5	4	6	4	4	4	4	5	5	5	5	5
417	3	3	6	4	3	1	1	6	6	2	2	1	2	3	2	1	4	3	1	6	6	3
418	2	0	3	4	3	3	4	5	3	2	4	2	2	3	3	6	3	2	4	4	5	0
419	3	3	3	3	3	3	3	0	0	1	4	3	2	3	3	0	2	0	1	1	1	2
420	4	4	4	4	4	3	4	4	4	3	3	3	3	3	3	3	3	3	3	4	4	3
421	4	3	6	6	6	6	6	3	3	4	5	4	4	5	4	5	5	6	3	6	5	3
422	6	6	6	6	6	6	6	6	6	6	6	6	6	6	6	6	6	6	6	6	6	6
423	4	4	3	4	3	4	4	3	5	4	4	4	5	3	3	4	4	4	4	3	3	4
424	3	2	4	3	3	3	3	2	2	3	3	2	2	2	3	2	2	2	3	3	3	3
425	4	3	3	4	5	4	5	5	5	6	5	3	5	5	5	4	4	3	3	3	4	5
426	2	3	4	2	2	4	3	4	2	4	5	1	1	2	4	5	5	2	3	4	4	3
427	6	6	5	6	6	6	6	6	6	6	6	6	6	6	6	6	6	6	6	6	6	6
428	5	4	4	6	6	4	5	5	6	4	4	3	4	4	4	5	5	5	5	6	5	5
429	5	2	4	5	5	4	4	5	5	3	1	0	4	1	4	1	4	2	1	2	4	4
430	5	3	5	5	5	6	6	5	4	4	4	5	5	5	5	3	4	4	4	4	5	5
431	4	3	4	4	4	3	3	4	3	4	4	3	3	4	3	3	3	3	3	4	4	4
432	2	3	6	5	4	4	3	3	5	3	3	5	5	5	4	3	5	4	3	2	3	2
433	1	0	6	2	2	5	5	3	1	2	4	1	3	3	4	1	4	2	4	5	6	4
434	5	4	5	5	6	6	3	4	6	5	4	6	6	6	5	5	6	6	4	5	6	4
435	4	0	4	1	2	4	0	4	0	1	4	3	2	2	1	0	2	0	3	4	4	0
436	6	3	3	3	3	3	3	5	5	5	3	3	5	5	3	3	3	3	3	5	3	5
437	3	4	4	6	5	3	3	3	5	5	4	0	3	3	2	2	2	2	2	4	2	0
438	5	5	4	4	6	4	4	5	3	5	5	6	5	5	5	4	6	3	2	4	3	5
439	5	5	5	5	5	5	6	5	5	6	5	5	5	6	6	5	6	6	5	6	6	5
440	4	4	4	5	5	5	5	5	3	4	4	5	4	4	4	3	4	3	2	4	4	4
441	3	2	6	2	2	6	6	4	3	3	4	3	3	3	4	5	5	4	4	4	4	4
442	5	4	6	5	5	5	4	6	5	5	4	6	5	4	3	3	4	3	4	6	4	5
443	3	3	5	5	5	5	5	5	6	5	4	3	5	5	6	6	6	6	6	6	6	6
444	5	5	4	3	4	3	4	4	4	4	3	3	4	3	4	3	4	2	2	2	3	4
445	3	3	5	3	4	4	4	3	2	3	3	2	4	4	3	2	3	2	4	4	4	3
446	3	4	6	3	3	6	6	1	3	3	4	3	3	3	2	5	3	2	3	3	3	3
447	3	2	3	5	5	3	2	3	2	4	4	3	4	3	5	4	4	4	2	5	5	5
448	3	4	4	4	4	4	4	4	5	5	4	4	4	4	4	5	5	5	4	5	5	5
449	5	3	6	4	4	6	6	5	5	4	6	6	5	5	5	6	5	4	6	6	6	6
450	4	4	1	3	3	3	5	5	5	4	4	2	4	4	4	5	5	5	4	4	5	5
451	3	3	3	3	3	2	3	3	3	1	1	1	1	3	1	1	0	0	0	0	0	0
452	4	4	3	3	5	4	3	4	3	3	3	4	4	3	3	2	3	2	3	3	3	3
453	6	4	4	5	5	6	6	5	5	5	6	4	3	4	5	4	4	0	2	2	5	4
454	3	3	6	4	4	5	2	2	1	4	1	3	2	2	4	2	3	1	2	3	4	3
455	3	3	6	4	3	5	5	4	1	3	4	2	4	5	4	2	4	4	4	6	6	4
456	3	3	4	4	4	3	4	4	3	3	3	4	4	4	3	4	4	3	4	4	3	4
457	1	2	2	1	1	1	4	3	1	1	3	3	3	2	2	1	1	1	1	1	2	1
458	2	1	1	3	1	1	1	3	0	0	2	0	2	3	1	0	0	0	0	2	0	0
459	3	1	4	2	3	2	3	2	1	2	4	4	3	2	4	1	2	1	0	3	2	3
460	5	5	5	5	5	5	3	4	5	4	5	4	4	5	5	5	5	4	5	4	5	3
461	2	3	1	4	4	4	4	3	3	3	4	1	3	2	3	0	3	2	0	2	4	0
462	4	3	4	4	5	5	6	3	3	2	2	2	4	4	3	3	3	2	3	3	4	4
463	4	2	5	3	4	4	5	3	4	4	4	5	5	4	4	4	5	3	3	2	3	4
464	4	3	5	5	5	5	5	5	5	5	5	5	5	5	5	3	3	4	5	4	4	5
465	3	2	4	3	3	3	2	1	1	3	3	3	4	4	4	1	1	1	1	1	1	1
466	1	3	3	3	2	3	3	2	2	3	3	0	3	3	3	3	3	0	4	4	3	3
467	6	3	6	4	6	6	6	6	3	6	6	6	5	6	6	0	6	0	4	6	3	6
468	4	4	5	4	4	4	4	5	4	5	4	3	4	4	4	4	4	4	4	4	4	4
469	2	3	5	4	3	4	4	4	3	3	2	3	2	3	3	4	4	2	5	3	3	4
470	3	3	3	4	4	4	4	3	3	3	4	4	3	4	4	3	4	4	3	3	4	3
471	3	4	5	4	4	5	4	5	3	4	5	4	4	4	4	4	4	4	3	2	4	3
472	3	3	3	3	3	3	3	2	2	3	3	3	2	3	3	2	2	2	4	4	3	3
473	3	3	5	6	4	4	5	6	4	6	3	5	6	5	5	4	4	4	1	5	4	4
474	6	2	6	4	6	6	6	6	5	3	5	4	6	6	5	2	6	4	5	6	5	6
475	4	3	4	4	4	5	5	6	6	5	3	5	5	5	5	2	4	4	4	1	2	2
476	2	3	6	2	4	6	3	3	1	1	6	2	2	3	4	2	6	0	5	4	3	3
477	6	6	6	5	6	6	6	5	6	6	6	6	6	6	6	6	5	6	6	5	5	5
478	3	3	4	3	3	3	3	3	3	3	3	3	3	3	3	4	3	3	2	3	2	3
479	4	1	0	3	2	1	4	3	0	0	0	3	1	1	1	3	4	0	1	2	2	0
480	2	3	5	3	3	5	6	2	2	4	3	2	4	3	4	4	4	2	3	5	4	3
481	2	3	6	4	1	3	6	1	0	1	5	1	1	2	0	1	2	1	0	0	1	0
482	0	0	0	0	0	0	0	0	0	0	2	0	0	0	0	0	0	0	1	0	2	0
483	3	3	6	4	3	3	3	4	3	1	0	3	3	3	0	4	4	0	4	4	3	1
484	6	6	3	6	5	4	4	5	1	4	4	3	4	4	4	3	4	3	4	4	4	1
485	5	5	6	6	6	6	5	4	5	6	6	6	5	6	5	5	5	4	6	6	6	5
486	4	4	5	5	4	5	5	4	4	4	3	3	4	4	4	5	5	4	5	5	4	4
487	4	3	5	4	4	4	4	5	4	3	4	4	4	4	4	3	4	3	2	4	4	4
488	3	3	4	2	2	4	3	4	1	2	1	2	3	2	2	0	1	0	2	4	1	2
489	3	3	3	3	3	3	3	3	3	4	4	1	1	3	3	2	3	3	3	3	3	3
490	5	5	5	5	5	5	3	3	3	4	4	4	4	5	3	4	4	4	4	3	3	3
491	5	3	4	4	4	4	4	4	4	5	5	3	5	4	4	5	5	4	5	5	5	5
492	5	2	5	5	4	4	4	2	2	4	4	0	3	3	3	1	3	1	2	2	2	4
493	2	3	3	4	1	3	3	3	0	4	5	3	3	4	3	0	4	1	2	4	2	6
494	4	4	4	4	4	4	4	4	4	4	4	4	4	4	4	4	4	4	4	4	4	4
495	2	4	5	4	5	3	2	3	5	3	5	3	4	5	4	4	4	4	4	4	5	3
496	0	2	6	2	4	6	5	5	1	5	3	2	2	6	4	6	6	4	6	4	2	3
497	3	3	4	4	4	4	3	4	5	3	3	3	3	3	3	3	3	3	3	3	3	3
498	6	4	6	6	6	6	6	6	3	5	4	3	4	4	4	2	3	2	3	4	4	4
499	0	1	0	3	3	3	0	0	1	0	0	0	1	0	1	0	3	0	0	0	0	0
500	5	5	6	6	6	6	6	6	6	6	6	6	6	6	6	6	6	6	6	6	6	4
501	2	1	1	2	1	1	0	1	1	2	6	3	1	4	2	1	1	1	1	1	1	1
502	4	3	5	3	4	5	4	4	3	3	3	2	4	3	4	3	4	2	3	4	3	4
503	3	2	4	4	3	3	4	4	2	0	1	2	1	1	4	1	3	0	0	2	3	1
504	3	2	4	3	5	6	5	4	3	2	4	1	2	5	3	3	3	1	2	4	5	3
505	3	3	5	0	2	5	5	5	4	5	5	0	2	2	5	3	3	0	3	5	0	3
506	3	3	4	4	4	3	5	4	2	1	4	3	2	3	3	3	4	2	3	4	2	1
507	2	3	5	4	4	5	5	3	3	3	3	3	3	3	3	5	3	3	3	3	3	3
508	4	3	4	4	3	4	5	4	4	4	3	3	3	3	2	4	3	3	3	4	4	4
509	3	3	3	3	3	3	4	4	3	2	4	4	4	3	3	3	4	3	3	5	4	4
510	0	1	1	1	2	3	2	1	0	3	1	1	1	1	1	0	2	1	1	2	3	0
511	3	4	6	4	5	5	6	3	3	3	4	0	2	2	1	3	2	0	0	1	1	3
512	3	3	4	5	5	4	3	3	3	5	3	2	4	3	3	2	3	3	2	3	3	2
513	5	5	6	5	5	6	6	6	6	6	4	3	6	6	5	6	5	3	3	4	3	5
514	3	3	4	3	4	3	3	3	3	4	3	4	3	3	4	3	4	3	3	4	3	3
515	3	3	3	3	2	4	4	3	1	4	3	2	1	2	2	2	3	1	2	3	3	1
516	2	2	4	3	4	4	4	4	4	3	2	4	4	3	4	4	3	3	3	4	4	2
517	3	3	1	1	3	3	4	2	5	1	2	2	2	3	4	1	3	2	0	4	4	6
518	4	2	3	3	4	4	3	3	4	4	3	6	4	3	3	3	4	3	4	3	4	4
519	1	1	1	1	1	2	0	1	0	1	0	1	1	1	2	1	1	0	1	3	2	1
520	3	3	4	4	3	4	4	4	2	1	3	0	2	2	1	1	2	1	2	3	3	0
521	3	4	5	4	4	4	3	3	5	5	4	4	4	5	6	4	3	2	2	3	4	5
522	3	3	3	4	5	4	6	6	5	5	5	5	5	6	5	5	6	5	5	4	6	4
523	4	3	0	4	4	0	6	6	6	6	3	0	6	3	2	3	3	2	3	3	3	3
524	2	3	3	4	3	3	1	3	1	4	3	4	4	3	3	2	3	2	2	3	3	1
525	5	5	6	6	6	6	4	5	6	4	4	4	5	5	5	2	4	2	3	5	6	4
526	5	5	5	5	6	5	5	5	5	5	4	3	3	4	4	4	4	3	5	5	5	5
527	4	2	3	3	3	5	4	3	3	2	3	3	4	4	3	3	3	2	3	4	4	2
528	6	5	4	6	6	4	4	5	3	6	3	3	6	5	4	5	5	1	4	2	3	3
529	3	1	5	3	4	5	4	1	1	1	3	2	3	3	3	1	3	3	0	2	4	0
530	4	2	4	4	4	5	5	4	3	5	5	4	4	5	4	3	5	2	4	5	4	3
531	3	3	3	3	3	3	3	3	3	3	3	3	3	3	3	3	3	3	3	3	3	3
532	4	3	2	0	2	1	2	2	0	0	3	3	3	3	3	1	2	2	0	1	1	1
533	6	4	6	6	5	6	5	6	4	5	5	6	6	6	5	5	6	4	5	5	6	6
534	2	2	3	3	3	4	4	3	4	2	2	3	2	3	1	3	3	2	4	4	4	3
535	3	3	4	4	5	2	5	4	5	5	5	3	4	5	5	4	4	2	2	3	4	3
536	4	3	4	3	3	3	3	2	2	3	2	2	2	3	2	2	3	2	2	2	3	2
537	4	4	4	4	4	5	4	4	4	4	4	4	4	5	5	6	5	3	4	4	4	4
538	4	4	5	5	5	4	4	4	5	4	5	4	3	4	3	3	3	2	5	4	4	4
539	4	4	5	4	4	5	5	6	2	5	4	5	3	4	4	4	4	5	3	4	4	3
540	5	5	5	5	5	4	4	5	5	5	5	5	5	5	5	5	5	5	5	5	5	5
541	4	6	3	4	4	5	4	4	2	6	4	3	3	4	3	4	5	5	5	4	3	3
542	4	3	6	5	4	5	4	4	2	4	3	3	3	4	3	4	4	1	4	6	6	3
543	6	4	6	6	4	6	6	6	6	6	6	6	6	6	6	6	6	6	6	6	6	6
544	4	4	3	5	3	5	5	4	5	5	5	4	5	5	4	5	5	4	5	5	4	5
545	3	4	4	4	4	4	4	4	3	3	3	2	2	1	3	3	4	2	2	3	4	4
546	6	6	6	6	6	6	6	6	6	6	6	6	6	6	6	6	6	6	6	6	6	6
547	3	1	3	0	0	2	6	1	0	1	1	0	0	4	1	1	1	0	0	3	2	2
548	6	4	5	5	6	6	6	5	4	4	4	6	6	5	3	4	5	3	3	5	4	4
549	2	0	2	1	1	2	1	1	1	3	4	3	2	3	3	3	3	3	3	3	4	3
550	3	1	2	2	1	2	2	3	0	2	2	2	3	2	3	3	1	0	1	2	1	0
551	3	3	4	3	4	4	6	5	2	3	3	3	3	4	4	2	3	3	3	4	3	3
552	3	3	4	5	4	5	5	4	4	5	5	4	6	4	5	5	5	5	5	6	5	3
553	2	2	3	3	3	2	2	4	2	4	3	5	4	4	4	3	4	3	3	1	3	3
554	0	0	5	3	1	4	4	1	0	0	3	2	2	4	2	1	4	0	3	4	4	4
555	5	6	5	6	5	6	3	6	1	5	4	6	5	4	5	1	5	1	3	6	3	3
556	4	3	4	3	3	4	6	3	3	4	5	1	5	4	4	3	2	2	3	3	3	3
557	6	6	6	6	6	6	6	6	3	6	6	4	6	6	6	5	6	6	6	6	5	6
558	6	5	6	6	3	6	6	6	6	6	6	6	6	6	6	5	6	6	6	6	6	6
559	0	2	6	6	5	6	6	4	4	3	3	3	4	4	2	2	3	1	3	4	3	2
560	3	1	4	0	2	3	4	4	1	1	3	4	3	2	1	2	5	5	5	5	5	5
561	3	5	4	5	4	4	5	5	5	4	4	5	6	4	4	4	5	4	3	4	4	3
562	3	2	5	3	3	3	3	3	3	3	3	3	3	3	3	3	2	2	3	3	3	3
563	1	3	2	3	4	3	2	4	3	3	4	3	3	4	3	3	4	3	3	3	3	2
564	3	4	3	3	4	3	2	4	1	2	2	1	3	3	2	3	3	2	4	4	4	1
565	4	5	5	4	3	3	3	3	3	3	3	4	3	2	3	4	4	2	3	3	2	3
566	4	4	4	4	4	2	4	4	3	3	3	3	4	4	3	3	3	3	2	3	2	3
567	1	0	1	0	2	0	2	1	0	0	1	2	0	0	0	0	1	0	0	1	0	5
568	2	3	5	3	2	2	2	3	2	1	3	0	2	3	0	3	2	1	1	1	1	3
569	3	4	4	4	4	4	3	5	5	4	3	4	4	3	3	3	4	2	4	4	3	3
570	3	4	4	5	2	5	6	5	5	3	3	2	4	4	5	3	5	2	3	4	3	3
571	2	2	6	2	2	2	4	3	1	1	3	1	2	2	2	1	2	2	2	2	2	2
572	3	3	3	3	3	3	3	3	3	3	3	3	3	3	3	4	4	3	3	2	3	2
573	6	6	4	6	6	4	5	5	5	6	6	6	6	6	6	6	6	6	6	4	6	4
574	4	2	1	3	2	3	2	2	3	3	3	3	3	2	4	3	5	3	4	4	4	2
575	6	3	5	5	6	4	4	5	5	4	6	4	5	5	5	5	5	5	5	5	5	5
576	3	3	5	3	4	5	3	3	3	4	3	3	4	3	4	5	4	4	3	4	4	4
577	2	0	1	0	0	2	0	1	0	0	1	0	0	2	1	0	4	2	0	3	3	0
578	4	3	3	3	3	3	3	3	3	2	3	4	4	2	2	1	2	1	3	3	2	2
579	6	6	6	6	6	6	6	6	6	6	6	6	6	6	4	4	5	6	6	5	5	6
580	0	1	3	2	2	2	1	2	2	3	2	0	2	2	2	4	2	2	4	4	4	4
581	6	4	6	6	4	6	6	6	4	6	5	6	4	6	6	5	4	6	5	4	6	6
582	3	1	2	3	3	2	3	3	1	3	3	2	2	3	2	2	4	2	2	1	1	1
583	1	1	3	2	3	1	1	2	1	1	2	3	1	1	1	1	1	3	4	3	2	3
584	3	3	5	4	4	4	5	4	3	2	3	3	4	3	3	4	4	4	4	4	4	4
585	4	4	4	4	4	4	4	4	4	4	4	4	4	4	4	4	4	4	4	4	4	4
586	4	4	4	2	3	3	6	6	3	5	3	3	3	5	5	3	4	3	4	4	4	2
587	4	2	5	4	4	5	5	5	2	2	3	3	3	4	4	0	3	1	4	4	3	3
588	3	2	3	3	3	3	5	5	4	4	4	1	3	4	5	5	5	3	3	5	4	5
589	3	3	3	6	5	4	4	5	5	3	3	4	4	4	4	2	4	1	3	4	4	2
590	3	2	1	2	3	3	5	2	2	1	3	2	5	4	3	0	1	0	1	1	3	0
591	2	1	4	3	3	4	4	4	2	2	3	1	2	4	2	3	4	4	2	2	4	4
592	0	1	0	1	1	1	0	1	0	0	0	2	1	1	0	0	0	0	0	0	0	0
593	2	1	4	2	2	4	3	2	2	2	3	1	2	4	3	2	3	1	2	3	4	3
594	3	3	3	3	3	3	3	3	3	4	4	3	3	4	4	2	3	3	3	3	3	3
595	4	4	4	5	6	5	4	5	5	6	4	3	5	5	3	4	4	4	4	4	4	3
596	2	4	4	3	4	3	2	5	1	5	4	3	3	3	4	2	3	0	4	4	3	4
597	6	6	6	5	6	6	3	6	4	6	5	6	6	6	6	3	6	6	5	5	5	4
598	5	3	4	2	3	2	4	5	4	3	3	3	3	3	3	4	3	3	4	3	3	5
599	3	4	6	6	6	4	1	4	5	5	3	4	4	4	5	5	5	3	3	5	5	5
600	2	2	0	2	1	1	3	3	0	1	4	2	2	3	2	0	3	3	3	4	3	0
601	4	3	0	4	4	0	0	0	4	0	0	0	4	0	0	0	0	0	4	4	4	0
602	0	1	1	0	0	0	3	1	0	0	1	1	0	1	0	1	1	0	1	2	2	1
603	4	3	4	5	6	5	6	6	5	6	5	5	6	3	4	5	4	5	6	4	6	3
604	1	3	1	1	3	1	1	4	2	0	0	0	1	0	0	2	2	0	0	0	1	0
605	5	2	3	4	3	5	3	5	3	2	5	4	3	4	1	2	1	1	1	1	4	3
606	3	3	3	3	4	4	5	3	1	4	4	4	2	4	5	4	4	3	4	6	5	5
607	4	4	6	6	4	6	6	5	4	6	5	4	4	4	6	4	4	4	5	6	4	5
608	6	6	6	5	6	6	6	6	5	5	5	5	6	6	5	5	5	5	5	5	5	5
609	6	3	6	6	3	3	0	3	3	3	1	3	4	2	2	0	1	1	2	4	1	1
610	1	1	2	2	3	3	4	1	2	3	3	3	2	3	3	2	2	3	3	3	3	3
611	4	4	4	5	3	4	4	5	4	5	5	4	4	5	5	5	4	4	4	4	4	4
612	2	1	3	4	4	3	4	5	6	5	4	6	6	6	5	6	6	5	4	4	4	4
613	2	3	3	3	3	4	3	2	4	3	3	3	3	3	3	3	3	2	2	3	4	3
614	0	1	0	1	1	1	1	2	1	1	3	1	1	1	2	0	1	0	1	1	1	1
615	5	5	5	5	5	5	5	5	5	5	5	5	5	5	5	5	5	5	5	5	5	5
616	2	3	3	3	3	4	2	4	3	2	1	1	4	4	3	3	3	4	3	4	4	0
617	4	3	2	4	4	3	2	2	3	2	3	3	4	3	2	1	2	1	1	1	1	2
618	5	3	6	5	3	5	3	3	3	3	4	2	3	4	4	4	3	2	2	3	3	3
619	3	5	5	6	6	3	3	6	6	6	5	6	6	6	5	6	6	6	6	5	6	3
620	2	1	1	2	1	3	1	3	2	4	3	1	2	2	1	2	3	1	1	2	2	0
621	4	3	4	5	4	4	3	3	0	4	3	3	3	3	3	3	6	1	4	6	5	1
622	6	6	6	6	6	6	6	6	6	6	6	6	6	6	6	6	6	6	6	6	6	6
623	4	4	3	3	2	2	4	4	2	4	5	3	3	4	4	6	6	4	4	5	5	6
624	6	3	6	4	5	5	6	5	1	6	5	6	6	6	5	3	5	3	5	6	6	6
625	2	3	2	3	1	3	4	2	1	2	5	3	1	3	1	1	1	1	2	0	3	4
626	4	5	5	5	4	4	5	5	5	2	2	2	4	3	4	2	4	4	2	2	2	1
627	3	2	5	3	3	4	4	4	3	5	5	5	3	5	5	5	5	5	4	5	5	2
628	3	4	4	3	4	4	4	4	2	3	2	1	3	3	2	3	2	3	3	4	4	0
629	4	4	4	4	4	5	4	5	4	4	5	5	4	4	4	2	4	3	4	5	5	4
630	6	4	6	6	6	6	6	6	6	6	6	6	6	6	6	4	4	5	3	3	4	3
631	2	3	2	4	2	2	3	3	2	3	4	1	2	3	3	2	2	2	3	2	3	2
632	5	5	5	4	4	6	4	5	4	5	5	5	5	5	5	5	4	4	4	4	4	5
633	0	1	0	6	4	4	4	6	4	4	4	5	5	5	5	0	1	0	5	5	5	5
634	3	4	4	3	4	4	4	4	3	5	4	5	6	6	5	3	4	2	3	5	4	3
635	2	3	5	5	5	5	1	2	1	4	4	1	4	5	4	5	2	1	5	6	6	1
636	6	6	5	6	6	6	5	5	4	4	5	5	6	5	5	4	6	3	5	6	5	5
637	6	5	6	6	6	6	6	6	6	6	6	3	6	6	6	6	6	6	6	6	6	6
638	3	3	3	2	1	1	2	0	0	0	3	0	2	1	2	1	2	0	1	3	4	0
639	3	3	5	3	3	4	4	4	3	3	3	3	3	3	3	4	4	2	3	3	3	4
640	4	3	5	4	3	5	5	5	4	4	4	3	4	4	4	4	4	3	2	3	3	2
641	4	2	5	2	5	6	6	6	4	5	5	3	4	5	6	2	6	6	6	5	6	6
642	6	3	6	2	2	6	2	4	2	3	2	2	2	1	1	1	1	1	0	1	0	2
643	4	4	4	4	4	4	4	3	4	3	3	3	4	3	3	3	3	4	3	3	3	3
644	4	4	4	5	5	4	5	5	5	5	4	4	5	5	4	6	6	6	5	5	5	5
645	2	1	1	2	2	2	1	0	2	2	3	2	3	1	1	1	2	2	3	4	1	0
646	3	3	5	3	3	3	3	3	3	3	3	3	3	3	4	3	3	3	4	2	5	3
647	4	5	4	5	4	4	4	5	6	4	4	4	4	5	4	4	3	2	3	4	4	3
648	4	0	4	4	3	3	6	5	4	6	6	6	5	2	5	3	5	5	3	4	6	6
649	2	2	2	2	2	2	2	2	1	3	1	2	2	2	2	0	1	0	0	0	1	1
650	6	4	6	5	4	6	5	6	3	6	5	5	6	6	5	5	6	5	5	6	5	6
651	3	3	4	3	3	3	3	4	4	3	3	3	3	4	3	2	3	2	3	4	3	1
652	5	5	6	6	6	6	6	5	4	5	4	5	6	6	5	5	6	6	6	6	6	6
653	5	5	5	5	5	5	5	5	5	5	6	5	5	5	5	6	5	4	3	6	5	5
654	6	5	6	6	6	6	6	6	5	6	5	6	6	6	6	6	6	6	6	6	6	6
655	1	1	3	2	2	3	1	1	0	3	4	0	0	2	4	3	3	2	4	3	4	0
656	3	3	3	2	2	3	3	4	3	2	2	0	1	4	1	2	2	1	2	3	3	1
657	3	4	6	4	6	4	4	3	4	3	3	4	5	3	3	1	2	1	0	6	4	4
658	3	3	3	3	3	3	3	3	3	3	3	3	3	3	3	3	3	3	3	3	3	3
659	4	4	4	3	4	3	3	4	4	4	4	5	4	4	4	4	3	3	3	4	4	4
660	2	1	6	6	6	6	6	5	1	5	4	6	5	5	5	5	5	5	5	5	5	5
661	5	0	6	3	2	6	6	6	3	5	5	3	3	6	5	4	4	5	3	4	2	3
662	1	1	5	4	4	5	1	3	4	4	3	1	3	1	3	5	4	2	5	5	5	4
663	4	4	4	4	4	4	4	4	4	4	4	4	4	4	4	3	4	4	4	4	4	4
664	4	4	5	4	4	4	4	4	4	4	4	4	4	4	4	5	5	5	5	5	5	5
665	3	4	5	4	4	2	3	4	3	3	3	3	3	3	2	3	3	2	3	5	4	2
666	4	5	6	6	6	6	6	6	4	4	5	3	5	5	5	4	4	3	5	6	6	6
667	4	4	2	4	4	2	1	4	2	4	3	4	3	3	3	3	3	4	2	3	3	3
668	3	2	2	3	3	4	5	4	5	4	3	2	4	3	3	4	4	5	4	5	5	5
669	1	2	2	3	3	4	4	2	3	1	4	2	3	2	2	5	3	2	3	3	3	1
670	4	3	4	3	4	5	4	5	4	3	4	3	4	4	4	2	4	2	2	2	5	5
671	5	4	4	4	4	4	4	4	1	4	3	4	4	4	4	4	4	0	4	4	4	4
672	2	2	2	3	3	1	1	3	1	2	4	1	2	4	1	2	3	2	2	1	2	4
673	3	3	4	3	4	3	3	3	2	2	2	3	2	2	2	3	3	2	2	1	1	1
674	3	4	3	0	1	1	0	0	0	0	0	0	0	0	0	2	2	2	2	2	2	2
675	3	3	3	5	3	3	3	3	3	3	4	3	3	3	3	2	3	2	1	2	3	2
676	1	3	6	3	1	3	0	2	0	1	1	1	1	2	1	2	2	0	5	2	4	0
677	2	0	1	2	2	3	2	1	2	2	3	1	1	0	0	1	1	0	1	2	2	2
678	3	4	6	4	4	6	6	6	3	6	5	2	4	6	5	6	6	6	6	6	6	6
679	5	4	6	4	5	6	6	4	5	6	6	5	5	5	5	6	6	5	5	6	6	6
680	5	3	4	3	5	4	6	6	6	4	4	4	4	4	4	6	6	5	5	5	3	3
681	3	2	2	2	5	6	3	6	3	5	3	6	6	6	3	3	4	2	5	5	6	2
682	3	3	4	4	4	3	3	4	2	3	3	3	3	3	3	2	3	2	3	3	4	3
683	0	0	0	4	2	2	0	1	0	2	2	3	2	0	3	0	2	1	6	6	6	6
684	3	4	6	5	6	6	5	3	2	3	3	4	6	5	5	4	4	2	4	5	3	2
685	4	3	5	4	5	5	5	5	4	3	4	2	4	4	5	4	4	4	4	5	4	4
686	2	2	4	2	3	3	3	2	2	2	3	1	2	3	3	1	1	1	2	1	2	0
687	4	2	5	4	5	5	4	4	5	5	6	5	5	5	5	4	4	4	4	4	4	5
688	3	3	4	4	3	4	4	3	3	5	3	2	3	3	3	5	5	4	4	3	4	3
689	2	2	0	0	0	0	0	1	1	1	1	1	1	1	1	2	2	2	2	2	2	2
690	4	3	1	4	2	1	1	5	1	5	5	6	3	2	4	1	1	1	1	3	1	2
691	3	2	4	5	1	2	4	3	4	2	2	1	1	1	2	2	5	0	2	5	4	3
692	6	4	6	6	5	6	6	5	5	5	4	4	5	6	5	3	4	3	4	5	5	5
693	3	3	6	3	3	5	5	4	2	4	5	2	3	4	4	4	4	3	5	4	4	4
694	3	3	3	3	3	0	1	2	0	0	1	0	2	2	0	2	3	1	1	1	1	0
695	2	4	6	4	5	4	6	6	3	4	2	5	5	4	2	0	1	0	1	4	2	4
696	2	1	0	2	1	3	2	1	2	3	3	2	2	2	2	2	2	0	1	1	2	0
697	2	2	4	3	3	2	2	3	2	2	2	2	2	2	1	1	2	2	1	2	2	2
698	2	2	3	3	3	3	3	4	1	3	1	2	2	2	2	3	2	1	2	2	4	3
699	3	3	3	3	3	4	4	4	1	2	1	1	2	2	3	2	1	1	3	3	2	2
700	5	5	5	5	5	5	5	5	5	5	5	2	5	5	5	4	5	5	5	5	5	6
701	0	0	0	0	1	3	0	3	0	4	3	0	0	0	0	0	2	0	0	0	0	0
702	1	1	1	0	1	1	0	0	0	4	4	0	0	0	0	1	4	0	1	5	3	1
703	2	3	2	2	3	2	4	4	1	1	1	0	3	2	2	2	1	0	0	1	1	1
704	4	3	3	3	3	4	3	5	4	4	5	3	3	4	3	3	4	3	4	3	4	1
705	3	3	4	4	4	4	4	4	3	4	3	3	4	4	4	4	3	3	3	4	3	3
706	3	3	3	3	4	4	4	3	3	3	2	3	3	3	3	3	3	3	3	3	3	4
707	5	4	5	4	6	5	4	5	3	4	4	4	4	4	4	5	6	5	4	3	4	4
708	3	3	5	2	3	5	1	4	4	2	3	1	3	5	1	3	3	1	1	3	5	2
709	3	2	3	3	4	3	4	4	2	3	3	3	3	3	3	3	3	4	4	4	4	3
710	3	3	3	3	3	3	3	3	3	3	4	3	3	3	3	2	2	3	3	3	3	3
711	1	1	1	1	1	1	1	1	1	1	1	0	1	1	1	2	1	1	2	2	1	0
712	3	3	6	6	3	3	6	3	2	1	1	3	3	3	4	2	3	3	3	3	3	3
713	4	4	4	4	5	4	4	4	4	4	3	3	4	5	4	3	3	4	2	3	4	4
714	4	5	5	5	5	5	4	6	5	5	5	5	5	5	5	6	6	6	6	6	6	6
715	1	0	5	0	1	5	4	1	2	1	2	0	0	3	2	1	2	1	3	3	1	1
716	3	2	4	4	4	3	3	4	2	3	4	2	4	4	4	4	3	3	5	5	5	5
717	4	2	5	2	2	4	5	3	3	3	4	4	3	3	4	3	4	3	4	4	3	4
718	3	3	6	4	4	3	4	4	4	6	6	6	4	3	3	3	4	4	3	4	3	4
719	6	4	6	6	6	6	6	6	6	6	6	6	6	6	4	3	5	4	5	6	6	4
720	0	0	3	0	0	3	2	0	2	2	2	0	0	0	2	2	0	0	0	2	2	0
721	5	5	6	6	5	6	5	6	5	6	6	6	5	4	6	4	4	6	4	6	6	6
722	3	3	5	3	3	3	2	2	3	2	3	2	2	2	2	3	3	2	1	2	1	3
723	2	3	3	4	3	4	4	3	1	3	2	2	3	3	3	3	3	2	2	3	3	2
724	5	4	6	4	6	6	6	4	3	4	3	6	5	6	6	6	5	2	6	6	6	6
725	3	1	4	4	2	2	2	1	2	3	2	1	1	3	2	3	4	2	2	1	2	4
726	5	4	6	4	3	5	5	5	4	2	2	2	2	1	2	3	2	1	3	3	3	4
727	2	0	1	2	2	2	1	2	2	1	1	1	1	1	1	1	2	1	1	3	1	1
728	1	2	4	0	1	1	3	1	0	1	1	1	1	1	1	0	0	0	0	0	0	0
729	3	3	4	2	3	3	3	3	5	3	4	3	3	5	3	2	4	2	2	5	4	3
730	6	5	6	5	4	6	6	6	5	6	5	4	6	5	6	5	6	4	6	6	6	6
731	4	3	4	4	3	4	5	4	2	3	4	2	4	4	4	4	3	3	4	4	4	4
732	6	6	6	6	6	6	6	6	5	6	6	6	6	6	6	6	6	4	6	6	6	6
733	2	3	1	2	3	1	4	3	1	4	4	3	4	4	4	1	2	1	1	2	2	2
734	4	5	5	5	5	5	5	5	5	5	4	6	5	5	5	5	5	4	4	4	4	4
735	2	3	5	4	5	5	5	5	0	2	3	3	4	4	4	6	4	0	4	5	5	5
736	3	3	4	4	4	4	3	3	3	4	5	3	3	4	3	3	3	3	3	3	3	3
737	4	3	3	6	3	4	5	5	3	5	5	5	5	5	5	4	3	3	3	4	4	5
738	3	4	6	4	3	4	4	5	3	3	3	3	3	3	2	3	2	3	4	4	5	3
739	3	3	3	3	3	3	2	3	3	3	3	3	3	3	3	3	3	3	3	3	3	3
740	4	3	5	4	4	5	4	4	5	4	4	4	4	4	4	3	3	3	3	4	3	3
741	5	5	5	5	5	5	4	4	4	5	5	2	5	4	4	5	5	5	5	5	5	5
742	4	4	4	5	5	5	4	6	6	4	5	6	5	4	5	4	6	5	6	6	6	4
743	3	4	4	4	4	5	5	4	4	4	4	4	5	4	5	5	5	5	5	5	4	4
744	6	4	6	3	3	6	6	6	3	6	6	4	3	6	6	6	6	6	6	6	6	6
745	5	5	4	3	4	4	5	6	4	5	4	2	3	5	1	4	3	3	2	3	2	5
746	4	3	4	3	3	4	3	3	5	3	3	3	3	3	2	4	4	4	3	4	5	4
747	2	0	4	0	2	2	4	3	2	2	2	1	2	3	3	1	1	0	2	1	0	1
748	2	3	1	4	3	1	1	2	2	2	2	2	3	2	3	2	3	1	1	4	3	0
749	3	2	2	3	3	3	4	3	2	4	3	1	2	3	1	3	5	4	5	5	5	3
750	3	4	6	5	4	6	6	4	3	3	3	4	4	4	4	4	5	1	4	3	3	4
751	4	4	6	5	5	5	3	4	3	5	5	5	5	5	5	4	5	5	3	4	5	4
752	2	1	4	2	2	1	1	2	1	3	4	0	1	4	3	1	2	2	1	4	4	1
753	3	3	4	3	3	4	3	3	3	3	3	4	3	3	3	2	3	3	3	2	2	3
754	2	3	2	2	2	2	2	3	1	3	2	1	2	2	2	3	3	2	1	4	4	2
755	5	3	6	5	5	6	6	5	4	6	4	6	4	6	5	6	5	5	5	6	6	6
756	3	2	4	4	2	6	3	5	0	3	2	1	2	4	1	2	1	3	4	4	4	1
757	1	3	2	3	3	2	3	2	1	1	2	2	3	2	2	0	1	0	0	0	0	1
758	3	3	6	4	3	4	4	4	6	4	2	3	4	6	3	3	3	3	3	6	3	6
759	4	4	3	3	4	2	2	3	3	4	4	5	5	4	5	4	4	3	2	5	4	4
760	4	4	4	4	4	4	4	4	4	4	4	4	4	4	4	4	4	4	4	4	4	4
761	4	3	4	6	5	6	4	5	2	3	3	5	5	6	3	5	3	2	4	4	4	2
762	0	0	2	1	1	2	3	0	3	0	3	1	0	0	0	2	2	1	2	2	2	1
763	1	0	2	3	4	3	3	4	4	3	4	3	4	3	3	2	2	1	0	2	2	3
764	4	4	3	3	4	4	5	6	5	5	5	4	4	5	4	5	6	5	5	4	5	5
765	5	4	5	5	5	5	5	5	5	5	5	1	3	5	4	3	5	4	3	4	1	6
766	3	3	2	3	3	2	3	4	2	2	2	2	3	3	4	2	3	2	2	2	1	2
767	5	2	6	4	3	6	6	5	2	6	3	3	3	3	5	6	6	4	6	6	6	5
768	1	2	0	0	0	0	1	2	0	1	3	3	2	3	3	0	1	0	1	3	2	1
769	3	1	5	3	2	2	4	3	2	2	4	2	2	3	2	4	4	4	3	5	5	3
770	6	4	4	6	6	6	6	6	5	6	4	3	4	4	4	4	4	4	4	4	4	4
771	2	3	3	2	3	3	2	1	2	2	3	2	2	2	2	1	2	1	1	2	2	1
772	2	2	6	2	2	4	4	2	2	5	5	2	2	5	5	3	6	2	3	3	3	3
773	2	4	5	5	4	5	5	5	4	3	4	4	3	4	4	4	5	5	4	3	3	3
774	3	1	5	3	4	4	4	3	0	3	2	3	4	3	3	5	0	0	3	3	2	1
775	4	4	4	4	4	4	4	4	4	4	4	4	4	4	4	3	3	3	3	3	3	3
776	3	1	6	1	2	6	6	5	0	6	2	1	3	4	2	0	1	0	0	3	0	1
777	5	5	6	3	5	5	3	4	4	5	5	3	4	5	5	3	5	4	4	4	5	3
778	3	4	3	4	4	3	4	3	3	4	4	3	4	5	4	3	4	3	4	4	3	4
779	2	1	1	2	3	3	3	2	1	2	3	1	2	1	2	1	2	1	2	4	3	1
780	6	6	5	5	6	5	4	6	6	4	4	4	5	5	3	4	3	3	4	4	4	4
781	4	3	2	3	3	3	3	4	5	5	3	4	3	3	3	2	2	2	2	2	2	3
782	4	4	6	4	4	6	4	6	4	3	4	4	4	4	4	4	4	3	4	4	4	5
783	4	5	4	6	6	4	5	5	4	4	4	6	6	5	4	6	5	3	6	5	4	4
784	3	3	1	2	2	2	3	4	0	2	4	1	2	3	3	1	4	1	0	3	3	4
785	3	2	3	3	2	2	1	3	2	2	2	2	3	3	3	2	3	3	2	2	3	3
786	3	3	3	3	3	3	3	3	3	3	3	3	3	3	3	0	3	0	1	1	2	1
787	2	2	3	3	3	4	4	4	3	3	4	3	4	3	4	3	4	3	3	2	3	3
788	3	4	3	3	3	4	3	4	3	3	3	3	3	2	3	3	3	3	3	3	3	2
789	2	0	5	3	1	5	3	5	2	5	3	1	3	5	4	5	5	2	2	4	5	5
790	5	4	4	5	5	5	5	5	6	5	2	6	5	3	5	4	5	4	3	3	4	3
791	2	3	4	6	1	1	1	3	3	0	2	1	2	2	1	0	1	3	3	3	3	0
792	3	4	3	4	3	4	4	4	5	4	3	1	3	4	4	2	4	1	3	3	4	5
793	2	3	3	3	1	3	2	4	3	3	2	3	2	3	3	4	3	1	3	2	3	3
794	0	0	1	0	0	0	1	0	0	4	1	0	0	0	0	0	0	0	1	1	0	0
795	4	3	3	4	4	4	4	5	5	4	3	3	4	3	4	2	3	2	4	4	2	2
796	3	2	4	5	3	3	4	4	2	4	5	0	2	5	6	6	5	6	4	6	5	2
797	5	6	4	3	3	4	3	5	3	4	3	4	2	3	4	5	3	2	3	4	2	3
798	4	4	4	4	4	4	4	4	4	4	4	4	4	4	3	2	3	1	2	3	3	3
799	5	5	5	2	4	6	6	5	4	6	4	3	4	5	5	5	4	4	4	3	5	5
800	5	4	6	6	5	5	5	5	6	5	6	6	6	6	6	4	4	4	5	5	5	5
801	3	2	3	4	3	3	3	3	3	4	4	1	3	3	3	1	3	1	2	1	3	0
802	1	1	4	3	3	1	1	3	2	2	2	0	1	2	0	3	3	2	2	1	4	0
803	4	5	3	4	4	3	2	4	3	5	5	4	5	4	5	5	4	5	4	5	4	4
804	0	1	3	0	1	3	3	1	0	0	0	0	0	0	0	0	0	0	0	0	0	0
805	3	2	6	6	4	5	4	6	6	6	6	4	5	5	5	5	6	6	6	6	6	5
806	3	3	4	3	4	3	5	5	4	3	4	5	4	4	4	5	5	4	3	6	5	4
807	0	3	2	5	1	4	1	4	2	1	1	2	1	1	3	0	1	0	2	3	3	1
808	0	0	6	0	0	6	6	6	0	3	3	6	0	6	4	2	4	0	6	6	5	6
809	0	0	0	2	3	1	2	4	1	3	4	1	2	2	3	2	3	1	1	3	1	0
810	3	2	3	3	3	3	3	3	2	2	3	3	2	2	2	2	2	2	3	3	2	3
811	2	1	2	3	3	1	2	3	3	3	3	3	3	3	3	2	3	2	2	3	3	3
812	5	4	4	5	5	5	6	5	4	5	4	3	4	4	5	2	3	3	3	3	4	3
813	4	1	3	1	1	1	4	2	0	0	1	0	0	2	0	0	0	0	2	0	0	0
814	3	3	2	3	4	3	4	5	2	3	2	2	2	4	3	1	2	2	3	1	2	5
815	6	6	5	6	6	6	6	6	6	6	6	5	6	6	6	5	5	5	6	6	6	6
816	3	3	3	3	3	3	3	3	3	3	3	3	3	3	3	2	3	3	2	4	2	2
817	4	6	4	6	5	5	5	5	5	6	4	6	5	6	6	5	6	3	5	6	6	5
818	6	6	6	6	6	6	6	6	6	6	6	6	6	6	6	2	3	0	2	2	2	0
819	4	6	4	6	4	3	3	6	5	6	5	6	5	5	6	5	6	6	4	5	5	0
820	1	0	1	0	0	1	3	3	2	0	2	0	1	1	0	1	0	0	0	1	1	1
821	4	5	5	5	5	5	5	5	5	5	5	5	5	5	5	5	5	5	5	5	5	5
822	3	4	4	4	3	3	3	2	2	2	3	4	3	3	3	4	5	5	5	4	3	4
823	3	6	6	5	5	5	5	3	2	5	4	5	5	5	4	6	5	5	5	5	5	4
824	3	4	5	5	5	4	5	5	5	3	5	4	5	6	5	4	6	5	5	5	5	5
825	4	4	3	4	4	3	4	2	2	3	3	4	4	3	3	4	3	3	6	4	4	4
826	4	6	5	6	6	4	5	5	6	6	5	3	6	6	5	5	5	5	5	4	4	6
827	5	5	5	6	2	5	0	0	5	5	5	0	0	5	5	2	3	3	3	4	4	4
828	6	6	6	6	6	6	6	6	6	6	6	6	6	6	6	6	6	6	6	6	6	6
829	4	2	3	2	4	4	4	4	4	4	4	4	3	3	3	5	4	3	6	6	6	3
830	4	4	4	4	4	4	4	4	4	4	4	4	4	4	4	4	4	4	4	4	4	4
831	4	4	6	6	6	6	6	5	6	5	4	4	5	5	5	6	6	6	6	6	6	6
832	5	4	4	4	4	4	3	4	4	4	4	4	4	4	4	3	4	4	4	4	4	5
833	6	3	4	4	4	4	6	5	5	6	6	1	6	6	6	6	6	6	6	6	6	6
834	6	6	6	6	6	6	6	6	6	6	6	6	6	6	6	6	6	6	6	6	6	6
835	3	4	5	5	5	6	6	6	6	6	6	6	6	6	6	6	6	6	6	6	6	6
836	5	2	6	3	4	4	6	6	3	3	6	2	4	6	5	3	4	4	2	6	5	4
837	3	3	3	2	2	1	2	3	3	1	1	2	3	3	3	3	3	3	3	3	3	2
838	2	3	4	3	3	2	2	3	3	3	3	2	4	3	3	2	4	2	4	4	3	4
839	3	3	3	3	3	4	4	4	4	4	6	4	5	5	4	5	5	4	4	4	4	3
840	5	6	5	5	6	4	6	6	4	5	4	5	6	6	3	2	6	4	2	3	2	6
841	3	2	3	1	2	2	2	2	4	2	2	0	1	1	1	2	2	2	2	2	2	2
842	2	3	3	3	3	3	4	4	3	3	3	2	2	2	3	3	2	2	3	2	2	3
843	3	5	6	4	5	5	5	4	4	4	3	1	3	3	3	3	3	2	3	3	4	3
844	2	2	4	4	3	3	3	3	2	2	3	2	3	3	3	5	4	3	3	4	4	3
845	4	3	5	4	5	4	3	4	4	4	4	4	5	5	4	4	4	3	3	4	4	5
846	3	0	4	3	4	5	6	5	3	6	6	3	4	6	6	6	6	5	5	5	5	5
847	3	5	5	5	5	3	3	3	5	3	4	2	4	4	3	5	3	5	5	2	5	3
848	4	3	4	4	4	4	4	4	4	4	4	4	4	4	4	3	3	2	2	4	3	3
849	5	5	5	5	5	4	4	4	4	4	4	4	4	5	5	5	5	5	5	4	4	4
850	5	6	3	5	5	5	5	5	5	5	5	6	6	6	6	6	6	6	6	6	3	3
851	6	5	6	6	6	5	6	5	6	6	6	6	6	6	6	6	6	6	6	6	6	6
852	4	0	4	0	0	4	0	0	0	4	4	0	0	0	4	0	0	4	0	4	4	0
853	6	5	6	6	6	5	6	6	6	6	5	6	6	6	6	6	6	6	6	6	6	6
854	5	6	5	6	6	6	6	6	6	6	6	6	6	6	6	6	6	6	6	6	6	6
855	4	3	6	6	4	6	6	6	6	6	6	5	6	6	6	6	6	6	6	6	6	6
856	4	4	4	4	4	4	4	4	3	4	4	4	4	3	3	3	3	3	3	4	4	4
857	3	4	4	4	4	3	3	3	3	4	3	4	3	3	3	3	3	3	3	3	2	3
858	5	5	5	5	5	5	5	5	5	5	5	6	5	5	5	5	5	5	5	5	5	5
859	5	6	6	6	6	6	6	6	6	6	6	6	6	6	6	4	5	5	1	5	4	5
860	5	5	5	6	5	4	5	5	5	5	4	3	5	6	6	5	6	6	5	6	5	5
861	3	4	5	4	2	3	3	3	3	6	5	5	5	4	6	4	5	5	5	5	5	5
862	3	5	4	4	4	6	6	3	4	4	3	4	4	4	4	6	6	6	4	3	6	6
863	4	5	5	5	5	5	4	5	6	5	3	3	6	5	5	4	4	5	5	5	5	5
864	2	0	3	2	2	2	2	2	2	1	1	2	2	2	2	0	2	0	2	2	2	2
865	4	2	6	3	2	3	6	2	2	3	3	3	3	3	5	4	5	3	5	5	6	6
866	3	6	5	6	5	4	4	5	3	3	4	2	3	5	3	3	5	2	5	6	5	2
867	5	6	6	6	6	6	6	6	6	6	6	5	6	6	6	6	6	6	6	6	6	6
868	4	2	4	4	3	4	4	4	2	4	4	4	2	4	4	4	4	2	4	4	4	3
869	5	4	5	4	4	4	4	3	4	3	4	4	4	4	4	3	3	4	4	4	4	4
870	5	6	6	6	6	6	6	6	6	6	4	5	6	6	6	5	5	6	5	6	6	6
871	3	4	6	4	3	5	6	6	4	5	5	4	5	5	5	5	5	5	5	6	6	4
872	3	1	1	1	1	1	2	2	3	1	1	1	3	0	2	1	2	2	2	1	2	2
873	3	3	4	3	3	4	4	3	4	3	3	4	4	3	3	4	3	3	3	3	3	3
874	3	4	4	4	4	4	4	4	4	4	3	4	4	4	4	4	4	4	4	4	4	4
875	2	3	6	5	4	6	6	4	4	4	4	5	4	6	5	6	6	5	6	5	5	6
876	4	4	4	4	4	4	4	4	4	4	4	4	4	4	4	4	4	4	4	4	4	4
877	3	1	4	4	4	4	4	4	4	4	4	4	4	4	4	6	5	4	4	4	4	4
878	4	3	6	5	5	6	6	5	5	5	5	5	5	5	5	5	5	5	5	5	5	5
879	5	4	5	5	5	5	5	5	5	5	5	5	5	5	5	6	5	4	5	5	5	5
880	3	3	4	4	5	4	5	5	2	4	4	4	4	5	4	6	6	5	5	6	6	6
881	4	5	5	4	6	5	5	5	4	5	4	6	5	4	5	4	5	5	5	5	5	5
882	6	6	6	5	5	6	6	6	6	5	6	6	6	6	6	6	6	6	6	6	3	5
883	3	3	3	3	3	3	3	3	3	3	3	3	3	3	3	3	3	3	3	3	3	3
884	6	6	6	6	6	6	6	6	6	6	6	6	6	6	6	6	6	6	6	6	6	6
885	2	3	3	3	3	3	3	1	2	2	2	2	3	3	3	2	2	2	3	2	3	3
886	3	5	5	6	6	6	6	6	6	6	6	6	6	6	6	6	6	6	6	6	6	6
887	0	0	6	2	3	2	6	6	6	6	6	6	3	6	6	6	6	6	6	6	6	6
888	6	6	6	6	6	6	6	6	6	6	6	6	6	6	6	6	6	6	6	6	6	6
889	6	3	6	4	6	4	4	4	6	5	4	3	5	6	5	6	4	4	5	6	4	4
890	4	6	6	6	6	6	6	6	6	6	6	4	6	6	6	6	6	6	6	6	6	6
891	6	6	6	6	6	6	6	6	6	6	6	6	6	6	6	6	6	6	5	6	6	6
892	6	5	6	6	6	6	6	6	6	6	6	6	6	6	6	6	6	6	6	6	6	6
893	5	4	3	5	5	3	3	4	4	5	5	5	5	5	5	5	6	6	5	5	6	6
894	6	6	6	6	6	6	5	6	6	5	6	5	5	5	5	5	5	5	6	6	6	5
895	4	4	3	4	4	3	3	3	3	3	3	3	3	4	4	3	4	4	4	3	3	3
896	3	6	6	6	5	6	6	5	6	6	5	2	6	6	6	6	5	5	5	5	5	5
897	4	4	6	6	6	5	6	3	6	5	3	4	6	6	6	6	6	6	6	6	6	6
898	6	6	6	6	6	6	6	6	6	6	6	6	6	6	6	5	5	5	5	6	6	6
899	6	6	6	6	6	6	6	6	6	6	6	6	6	6	6	5	6	6	6	6	6	6
900	3	3	2	4	2	5	3	5	5	4	4	0	5	5	5	4	4	4	4	0	5	4
901	5	3	5	1	1	3	1	3	3	5	6	3	3	4	6	3	3	2	0	6	3	4
902	5	5	5	5	5	5	5	5	5	5	5	5	5	5	5	5	5	5	5	5	5	5
903	5	6	6	5	5	5	4	5	5	5	5	4	5	5	5	5	5	5	5	5	5	5
904	5	5	6	6	6	6	6	6	6	6	6	6	6	6	6	6	6	6	6	6	6	6
905	5	3	4	4	4	4	4	4	4	4	4	3	4	4	4	5	5	4	4	5	4	4
906	4	4	4	4	2	3	4	3	2	2	1	2	2	2	2	4	3	4	4	3	2	2
907	6	3	4	6	6	6	6	6	4	6	6	3	6	6	6	6	6	6	6	6	5	5
908	6	6	6	6	6	5	5	6	6	6	5	5	6	5	6	6	6	6	5	5	6	6
909	3	3	6	5	5	6	5	5	5	5	4	5	5	3	5	3	4	3	3	3	3	3
910	3	3	0	2	2	2	2	4	2	4	4	4	2	2	2	6	5	5	1	6	4	4
911	5	5	5	5	5	5	5	5	5	5	5	5	5	5	5	6	5	6	6	6	6	6
912	2	3	4	3	3	4	1	1	1	4	4	1	2	2	2	2	2	1	4	2	4	1
913	6	5	5	6	6	6	5	6	6	6	5	6	6	6	5	5	6	6	5	5	5	5
914	2	4	3	4	4	1	2	3	1	1	1	3	2	1	2	1	3	1	3	3	2	0
915	5	3	3	4	3	3	3	3	3	6	5	5	5	3	5	4	6	6	5	5	5	6
916	4	6	2	6	6	5	6	6	6	6	5	6	6	5	2	6	6	5	4	6	5	6
917	4	4	4	3	2	5	5	4	4	4	4	3	3	4	4	4	4	4	4	4	4	4
918	3	3	4	3	4	1	3	4	3	0	3	2	4	0	2	1	1	1	3	1	2	1
919	2	1	2	2	2	2	2	2	1	2	3	3	4	2	3	4	4	3	4	5	3	4
920	3	1	4	2	2	4	4	3	2	2	4	2	2	3	3	4	4	3	4	4	4	4
921	5	5	5	5	5	5	4	5	5	5	5	5	5	5	5	4	4	4	4	4	4	4
922	5	4	4	4	3	5	5	6	3	5	5	5	5	5	5	5	5	5	5	5	5	5
923	4	4	4	4	4	4	2	4	4	4	4	4	4	4	4	6	5	4	5	5	5	5
924	4	4	6	5	4	6	6	6	4	4	6	4	4	4	5	4	4	4	4	5	5	4
925	1	1	1	1	1	1	1	1	1	1	1	1	5	1	1	1	0	1	1	4	3	0
926	4	4	4	4	4	4	4	4	4	4	4	3	4	4	4	5	5	5	5	5	5	5
927	1	2	4	3	3	3	5	4	3	4	4	2	3	5	4	5	4	4	5	5	5	5
928	4	3	6	3	3	5	5	5	4	5	6	4	3	5	6	5	5	6	5	5	5	6
929	1	3	4	1	1	3	1	4	3	2	4	4	2	3	2	3	2	2	3	4	3	3
930	3	2	2	3	1	2	2	1	1	2	2	3	4	4	4	5	4	3	4	5	4	5
931	1	0	3	2	2	2	4	0	0	0	1	0	0	1	1	0	4	1	3	3	4	0
932	6	1	6	3	3	6	5	5	3	5	5	3	3	4	6	6	5	3	4	6	5	3
933	5	4	6	5	5	6	5	5	6	5	5	5	5	6	6	6	6	5	5	5	6	5
934	3	3	5	4	5	5	6	4	6	3	4	5	5	6	5	6	5	5	4	3	3	4
935	3	3	4	4	4	4	4	4	4	4	4	4	4	4	4	4	4	4	4	4	4	4
936	0	0	0	0	0	0	0	0	0	0	0	0	0	0	0	0	0	0	0	0	0	0
937	6	6	6	6	6	5	5	5	5	5	5	5	5	5	5	6	5	5	5	5	5	5
938	6	6	6	6	6	6	6	6	6	6	6	6	6	6	6	6	6	6	6	6	6	6
939	4	2	3	2	3	3	3	2	3	4	4	3	3	3	3	2	3	4	3	3	3	3
940	4	2	4	6	5	6	5	6	6	5	5	4	6	6	4	6	5	4	5	6	5	6
941	0	6	6	6	4	4	4	6	4	6	4	4	4	4	6	6	6	6	6	6	6	6
942	1	3	1	2	1	1	3	2	2	1	3	2	2	1	1	2	0	1	1	0	0	0
943	1	3	5	5	3	5	3	3	3	5	5	3	5	5	5	5	5	5	5	3	5	5
944	5	5	2	4	4	4	2	4	5	4	3	4	4	3	4	5	5	4	5	4	5	5
945	1	1	2	2	3	3	3	3	3	3	3	3	3	3	3	4	4	4	4	4	4	4
946	3	0	2	1	2	2	0	2	0	4	1	2	0	1	2	4	2	1	4	2	3	2
947	6	6	6	6	5	6	6	5	6	6	6	6	6	6	6	6	6	6	6	6	6	6
948	4	4	4	4	4	4	4	4	4	4	4	4	4	4	4	4	4	4	4	4	4	4
949	6	6	6	6	6	6	5	6	6	6	6	6	6	6	5	6	6	5	6	6	5	5
950	5	6	4	4	5	6	0	5	4	5	5	3	4	4	5	5	5	6	5	5	6	5
951	6	6	6	6	6	6	6	6	6	6	6	4	6	6	6	6	6	6	6	6	6	6
952	6	3	6	6	6	6	6	6	6	6	4	5	6	6	6	5	5	2	4	4	4	4
953	0	0	2	0	0	0	0	0	0	0	3	0	0	0	3	0	0	0	0	0	0	0
954	5	4	4	5	5	5	5	5	5	4	4	5	5	5	5	6	5	5	4	4	4	4
955	4	3	3	3	3	3	5	4	3	3	2	3	3	4	4	4	3	2	3	3	5	3
956	6	6	6	6	4	6	6	6	6	6	6	6	6	6	6	6	6	6	6	6	4	3
957	3	3	6	4	4	6	6	6	3	3	5	3	4	6	6	6	6	4	6	6	6	6
958	5	4	4	4	4	4	4	5	4	4	4	4	4	4	4	5	4	4	5	4	5	4
959	2	1	3	3	2	4	4	3	3	3	3	3	3	3	3	3	4	3	4	3	3	2
960	4	3	4	6	6	6	6	6	4	4	4	4	4	4	4	6	5	6	6	6	6	4
961	2	3	5	4	4	4	4	4	3	2	3	3	4	2	3	4	2	1	1	3	3	1
962	4	4	4	3	3	3	3	3	3	3	3	3	3	3	3	3	2	2	2	3	3	3
963	4	3	5	4	4	4	4	4	4	4	4	4	4	3	3	6	6	6	6	5	5	5
964	4	6	4	6	6	6	6	6	6	5	5	6	6	5	4	4	5	5	5	4	5	5
965	4	4	4	5	5	5	5	6	6	5	5	5	5	5	5	4	4	3	4	4	4	5
966	3	3	3	4	3	4	3	3	4	4	4	3	4	3	4	4	4	5	4	5	5	5
967	6	4	6	6	6	6	5	6	6	5	6	5	4	6	6	6	6	6	6	6	6	6
968	4	2	3	5	4	4	5	4	4	6	4	4	5	6	6	6	6	6	5	5	5	6
969	4	4	3	4	3	3	4	1	4	4	3	3	4	4	3	4	4	3	3	3	4	3
970	4	3	4	4	4	4	4	4	4	4	4	4	4	4	4	4	4	4	4	4	4	4
971	2	2	2	2	3	2	4	4	2	3	3	5	3	3	2	3	6	4	4	6	4	4
972	4	3	4	2	5	5	3	5	5	4	4	4	4	4	4	4	5	3	3	3	3	4
973	4	3	6	6	6	6	6	5	5	5	4	4	3	5	4	3	3	3	3	3	3	3
974	0	0	3	3	3	3	3	5	3	0	3	0	1	1	1	2	4	0	0	1	1	0
975	2	3	4	0	0	4	2	0	2	2	1	3	4	4	3	3	2	2	2	3	2	2
976	6	6	6	6	6	6	6	6	6	6	6	6	6	6	6	6	6	6	6	6	6	6
977	6	6	6	6	6	6	6	6	6	6	5	6	6	5	6	5	6	6	3	4	5	6
978	4	5	5	5	6	5	5	6	6	5	4	5	5	5	4	4	5	3	2	4	4	3
979	3	3	2	3	3	2	1	2	2	2	3	2	2	2	1	4	4	3	2	2	3	1
980	6	4	5	6	5	5	5	4	5	6	5	4	5	5	5	4	5	5	5	6	5	5
981	3	2	4	5	5	4	6	3	4	5	5	1	4	4	5	6	6	5	6	5	5	5
982	4	6	6	6	6	5	6	6	6	6	4	6	6	6	6	6	6	6	2	6	4	6
983	0	0	0	0	0	0	0	0	0	0	0	0	0	0	0	0	2	0	0	0	0	0
984	3	3	3	3	3	4	4	4	3	3	3	3	3	3	2	5	4	3	5	5	5	4
985	4	4	5	5	4	4	5	4	4	4	4	4	4	4	4	6	4	4	4	5	4	4
986	3	4	4	3	4	4	4	4	4	4	4	4	4	3	4	4	3	3	3	3	3	4
987	3	6	5	5	4	4	5	4	4	5	4	3	3	4	4	6	4	4	4	6	4	5
988	2	0	4	0	0	4	4	0	0	0	0	0	0	2	0	1	1	0	0	0	0	0
989	4	3	3	5	5	3	5	5	6	5	4	6	6	6	5	4	5	5	4	4	4	4
990	1	4	0	4	2	1	0	1	1	5	2	3	3	4	4	5	4	2	4	4	5	2
991	1	1	0	1	1	1	1	1	1	0	0	1	2	1	0	0	0	0	0	0	0	0
992	3	2	4	2	2	2	2	3	2	2	2	2	2	3	2	2	2	2	2	3	3	3
993	6	6	6	6	6	6	6	6	6	6	6	6	6	6	6	6	6	6	6	6	6	6
994	3	3	4	4	4	4	4	3	3	3	4	4	3	4	4	3	3	3	4	4	4	3
995	3	3	2	2	2	1	3	3	2	2	3	4	3	3	3	2	4	3	3	4	4	4
996	5	3	4	4	4	4	4	4	4	4	4	4	4	4	4	3	4	3	3	4	4	4
997	4	4	5	5	5	5	5	5	5	4	4	3	4	4	4	4	3	2	3	3	3	3
998	2	3	2	2	1	1	3	1	4	0	0	0	0	0	2	2	2	2	2	2	2	0
999	6	6	6	6	6	5	5	5	6	6	6	6	6	6	6	6	6	5	6	6	6	6
1000	4	2	3	2	4	3	4	3	3	4	4	2	3	4	3	3	3	2	3	3	3	3
1001	3	2	5	2	3	5	5	5	3	6	5	4	3	5	5	5	5	4	4	5	4	5
1002	6	6	5	6	6	5	6	6	6	6	6	6	6	6	6	6	6	6	6	6	6	6
1003	6	6	6	6	6	6	6	6	6	6	6	6	6	6	6	6	6	0	5	5	5	5
1004	6	6	6	6	6	6	6	5	6	5	5	5	6	6	5	6	6	5	6	5	5	6
1005	4	4	6	5	4	6	5	5	4	5	6	5	5	6	6	6	6	3	4	4	4	4
1006	3	1	0	1	2	2	2	2	0	2	2	0	2	2	1	3	2	3	4	4	4	3
1007	5	6	6	5	5	5	5	5	5	5	5	5	4	5	5	4	5	4	4	4	4	4
1008	3	3	6	4	6	6	6	6	6	6	6	6	6	6	6	6	6	6	6	6	6	6
1009	6	6	6	6	6	6	6	6	6	6	6	5	6	6	6	6	6	6	6	6	6	6
1010	4	4	6	4	5	4	4	3	3	3	4	3	3	4	4	4	4	3	3	3	4	4
1011	0	1	1	1	1	1	0	1	1	1	1	1	1	1	1	2	2	1	2	2	0	1
1012	6	6	6	6	6	6	6	6	6	6	6	6	6	6	6	6	6	6	6	6	6	6
1013	0	2	0	1	1	0	0	1	1	3	2	0	1	1	1	3	4	2	1	3	2	1
1014	4	4	3	4	4	3	3	2	3	4	4	3	4	4	4	3	3	3	3	3	3	3
1015	5	5	5	6	5	5	5	5	5	5	5	5	5	5	4	5	5	5	5	5	5	5
1016	4	3	0	4	5	0	3	4	3	5	4	0	3	6	3	2	4	2	2	6	4	1
1017	4	3	5	3	4	5	4	3	2	3	3	2	2	2	3	3	4	2	4	4	4	3
1018	6	6	6	6	6	6	6	6	6	6	6	6	6	6	6	6	6	6	6	6	6	6
1019	3	3	3	3	3	3	3	3	3	3	3	3	4	4	4	4	4	3	3	3	4	4
1020	1	1	4	6	5	6	6	4	3	2	4	3	3	4	4	4	4	5	6	6	6	4
1021	6	1	5	5	5	5	5	5	5	5	5	5	5	5	5	6	6	6	6	6	6	6
1022	5	4	5	5	5	5	5	5	5	5	6	6	6	6	6	6	6	6	6	6	6	6
1023	6	6	6	6	6	6	6	6	6	6	6	6	6	6	6	6	6	6	6	6	6	6
1024	3	5	4	4	3	4	6	5	6	6	5	5	5	4	4	3	4	3	3	3	3	3
1025	1	1	3	3	3	4	3	3	2	4	4	5	3	4	4	5	4	3	4	5	4	4
1026	5	6	6	6	6	6	6	6	6	6	6	6	6	6	6	6	6	6	6	6	6	6
1027	6	5	6	6	6	6	6	6	6	6	6	6	6	6	6	6	6	6	6	6	6	6
1028	2	2	6	6	6	5	6	6	6	4	5	2	5	2	3	3	5	5	5	5	5	3
1029	0	0	1	3	3	3	3	4	3	4	2	0	3	5	2	4	4	4	3	3	4	4
1030	4	4	4	4	4	4	3	3	4	3	3	3	4	4	3	4	4	4	4	4	4	4
1031	6	6	6	6	6	6	6	6	6	6	6	6	6	6	6	6	6	6	6	6	6	6
1032	2	4	2	4	3	2	5	2	4	2	3	0	2	2	2	2	4	1	1	4	3	1
1033	6	5	6	6	6	5	6	6	6	6	6	6	6	6	6	6	6	6	6	6	6	6
1034	6	6	6	6	6	6	6	6	6	6	6	6	6	6	6	6	6	6	6	6	6	6
1035	4	6	5	6	6	6	5	5	6	6	6	6	6	6	6	6	6	6	5	6	6	6
1036	4	3	3	3	3	3	5	4	2	3	5	3	3	4	4	4	4	4	2	4	4	4
1037	4	4	4	4	4	4	4	4	4	4	4	4	4	4	4	4	4	4	4	4	4	4
1038	3	3	6	4	2	6	6	4	3	4	4	3	4	5	6	4	3	5	3	5	5	3
1039	4	4	5	3	3	4	6	4	2	4	3	2	2	4	6	4	2	1	3	5	6	6
1040	3	3	6	5	6	6	6	3	5	5	6	4	5	5	6	6	5	5	5	6	5	5
1041	6	5	6	6	6	6	6	6	5	6	6	6	6	6	6	6	6	6	6	6	6	6
1042	2	3	5	4	4	4	4	4	1	3	3	1	1	3	2	2	2	3	2	3	3	4
1043	6	6	6	5	6	6	6	4	6	5	4	3	6	5	5	5	5	5	5	4	5	5
1044	4	2	4	3	3	3	5	1	5	5	4	3	6	5	6	3	6	4	4	2	3	4
1045	3	2	5	5	3	6	5	5	3	5	5	4	6	6	5	5	6	3	4	5	5	6
1046	5	4	5	3	4	4	5	3	2	4	3	1	3	4	5	1	3	4	3	4	4	2
1047	5	3	4	3	5	3	3	4	5	4	3	5	4	3	3	3	3	3	3	4	3	3
1048	3	1	4	2	2	4	3	3	2	3	3	2	2	2	4	2	2	1	3	3	2	4
1049	5	5	4	5	5	5	5	5	5	5	5	5	5	5	5	5	5	5	5	5	5	5
1050	3	3	3	4	4	4	4	3	6	4	5	4	4	5	5	3	4	4	4	5	5	5
1051	3	2	6	3	3	3	1	3	3	1	4	3	3	6	3	5	6	3	4	5	3	1
1052	4	4	4	5	4	4	4	5	4	4	5	4	4	5	5	4	5	4	5	6	4	5
1053	5	4	3	4	5	5	5	5	5	5	5	5	5	5	5	5	5	5	5	5	5	5
1054	6	6	6	6	6	6	6	6	6	6	6	6	6	6	6	6	6	6	6	6	6	6
1055	5	6	5	6	6	5	5	6	6	6	6	6	6	6	6	6	5	6	6	6	6	6
1056	4	5	5	5	5	6	6	6	5	6	5	6	6	6	6	6	6	5	6	6	6	6
1057	3	3	0	4	3	0	1	3	6	6	5	6	6	6	6	6	6	5	5	5	6	5
1058	4	5	3	6	5	3	4	5	6	5	3	5	6	6	5	6	4	5	6	6	6	6
1059	6	6	6	6	6	6	5	6	6	6	6	6	6	6	6	6	6	6	5	6	5	6
1060	4	5	6	6	6	5	4	4	6	6	6	4	6	6	6	2	3	5	6	4	6	5
1061	3	2	2	4	3	3	3	2	4	3	4	4	3	3	3	2	2	2	2	3	3	3
1062	2	2	3	3	2	3	3	3	2	2	2	2	2	2	2	3	5	3	4	4	4	3
1063	3	5	5	5	5	5	2	6	3	3	3	6	6	6	3	3	3	3	3	3	3	3
1064	6	6	6	6	6	6	6	5	6	6	6	6	6	6	6	6	6	6	6	6	6	6
1065	3	5	4	5	4	5	3	5	4	3	4	2	3	5	5	5	5	4	4	4	4	4
1066	4	3	5	5	5	4	4	3	3	4	4	4	4	6	4	4	4	4	4	4	4	3
1067	4	4	6	6	6	6	6	6	6	6	6	6	6	6	6	6	6	6	6	6	6	6
1068	6	6	3	6	5	4	6	4	6	6	6	6	6	6	5	5	5	5	5	5	5	5
1069	4	5	5	5	5	5	5	6	6	4	4	4	5	5	5	4	4	4	4	4	4	4
1070	5	3	6	3	3	6	5	5	5	5	5	4	4	5	5	4	3	3	4	4	4	3
1071	2	0	3	3	3	4	3	4	2	2	2	3	2	2	2	3	4	3	3	3	3	4
1072	5	5	4	4	5	4	5	4	5	4	4	4	4	4	3	4	4	4	4	2	3	2
1073	5	4	6	6	6	6	6	6	6	6	6	6	6	6	6	6	6	6	6	6	6	6
1074	4	4	6	6	6	6	6	6	6	6	6	6	6	6	6	6	6	6	6	6	6	6
1075	6	4	3	6	6	3	6	6	6	6	6	6	6	6	6	3	4	4	6	6	6	6
1076	6	6	5	5	5	5	5	5	5	5	6	5	5	5	5	6	6	5	5	5	6	6
1077	5	5	5	5	5	5	5	5	5	5	5	2	5	5	5	5	5	5	5	5	5	5
1078	3	3	3	3	3	3	3	2	3	4	4	3	3	4	3	4	4	4	3	4	3	4
1079	3	4	4	4	4	4	4	4	5	3	2	2	3	3	2	3	3	3	3	3	3	3
1080	2	3	4	4	3	4	4	3	2	3	3	4	4	4	4	3	3	3	3	3	3	3
1081	6	6	4	6	6	6	5	5	6	6	6	5	6	6	6	5	6	6	6	6	6	6
1082	5	6	5	6	6	6	5	5	5	5	5	6	6	6	6	6	6	6	6	6	6	6
1083	4	4	5	5	4	4	5	3	6	4	5	4	5	4	4	4	5	3	5	4	4	4
1084	6	0	6	3	3	5	6	2	4	2	2	1	4	5	1	3	3	1	2	4	3	3
1085	6	6	5	6	6	6	6	6	6	6	6	5	5	6	5	6	5	6	6	6	6	6
1086	4	5	4	5	4	3	4	4	4	4	4	3	4	4	4	4	4	4	4	5	5	3
1087	6	6	6	6	6	6	6	5	6	6	6	4	6	6	6	6	6	5	6	6	5	6
1088	5	3	5	0	4	4	3	2	5	5	4	4	5	5	4	3	5	3	4	4	4	4
1089	3	2	2	1	3	4	5	3	3	3	1	4	4	4	2	1	4	1	1	2	4	3
1090	4	2	4	3	4	4	4	4	5	3	3	3	5	5	3	4	3	5	5	5	5	4
1091	4	4	6	6	4	6	6	3	6	3	4	6	6	4	3	3	4	3	6	5	5	6
1092	5	5	4	4	4	4	3	4	6	5	4	6	6	5	5	4	4	4	4	5	5	5
1093	5	6	4	5	5	6	4	5	6	6	6	6	6	6	6	6	6	6	6	6	4	5
1094	3	4	3	4	3	3	1	3	4	0	0	0	3	0	0	6	4	2	0	1	2	1
1095	5	5	6	5	4	5	5	6	6	5	2	3	6	5	5	5	5	6	6	5	6	6
1096	4	3	6	4	6	6	6	4	4	3	4	4	4	4	4	0	4	4	3	3	4	4
1097	1	4	6	3	4	6	6	4	3	3	2	3	3	3	3	0	3	2	3	2	2	2
1098	2	0	1	1	0	6	5	3	2	4	4	3	3	3	3	4	4	3	5	4	5	4
1099	4	4	4	4	4	4	4	4	4	4	3	5	4	4	3	4	4	4	3	5	4	4
1100	4	3	6	6	6	6	6	4	4	6	4	6	4	4	4	4	4	3	4	4	4	4
1101	2	3	2	2	2	2	3	3	3	3	1	2	3	3	2	3	4	3	3	3	3	3
1102	0	1	6	1	0	6	5	5	1	5	3	2	1	2	3	1	2	1	0	1	1	5
1103	5	4	5	5	5	5	5	5	5	5	5	5	5	5	5	6	6	6	5	5	5	5
1104	3	3	5	5	5	4	3	3	5	5	4	5	5	5	4	3	4	3	3	4	3	5
1105	3	3	4	2	4	2	3	3	3	4	4	4	3	4	4	4	4	5	4	2	4	1
1106	3	6	4	6	4	3	3	3	6	4	4	2	4	4	6	4	3	4	6	4	5	1
1107	3	3	5	4	4	5	4	3	4	3	3	1	4	4	4	2	3	3	2	4	4	3
1108	6	6	4	3	5	6	6	6	4	5	6	3	3	4	4	6	6	5	6	6	4	2
1109	5	4	6	4	4	6	6	6	4	3	4	0	3	5	4	4	3	2	6	0	5	4
1110	4	1	4	2	2	4	5	4	6	6	5	4	4	4	6	4	4	3	3	6	5	5
1111	6	6	6	6	6	6	6	6	6	6	6	6	6	6	6	6	6	6	6	6	6	6
1112	4	3	4	3	4	4	3	3	4	4	3	3	4	3	3	4	4	4	4	4	4	4
1113	6	6	6	6	6	6	5	5	6	6	6	6	6	6	6	6	6	6	6	6	6	6
1114	5	6	5	5	6	5	5	5	6	5	4	5	5	5	4	4	5	4	4	4	5	5
1115	5	5	6	6	6	6	6	6	6	6	6	6	6	6	6	6	6	6	6	6	6	6
1116	1	0	1	1	1	1	1	2	0	1	1	1	1	1	1	0	3	0	0	2	2	1
1117	4	4	4	3	3	3	2	3	2	3	4	4	4	4	4	5	5	5	5	5	5	5
1118	2	2	6	3	3	5	6	2	3	3	3	1	3	3	3	2	2	2	2	2	2	2
1119	6	6	5	5	6	5	4	5	5	5	5	4	6	4	4	5	5	5	5	5	5	4
1120	0	0	3	0	0	0	0	2	2	1	0	1	0	0	0	0	0	0	0	0	0	0
1121	6	6	6	6	6	6	6	6	6	6	6	6	6	6	6	6	6	6	6	6	6	6
1122	3	4	3	3	3	5	5	5	3	3	5	5	3	5	3	4	4	4	4	5	5	5
1123	5	4	5	6	6	4	5	6	6	6	4	3	6	6	6	4	5	5	3	3	6	6
1124	0	3	3	2	2	2	4	2	1	1	0	1	1	1	1	5	6	3	2	5	2	2
1125	4	2	4	4	4	5	4	6	3	5	4	2	5	5	5	5	6	6	6	5	6	5
1126	6	6	6	6	6	6	6	6	6	6	6	6	6	6	6	6	6	6	6	6	6	6
1127	5	4	4	4	5	4	4	6	4	5	5	4	4	4	5	4	5	4	3	4	5	4
1128	4	4	6	5	4	6	4	6	6	6	6	1	5	6	6	6	6	4	4	3	4	4
1129	5	5	5	5	5	6	6	5	5	5	5	5	5	5	5	6	5	3	5	5	6	4
1130	4	6	6	6	6	6	4	6	6	6	6	4	6	5	6	6	6	5	6	6	6	6
1131	3	2	4	3	3	3	3	2	0	1	3	6	3	3	2	2	3	2	1	1	3	1
1132	4	2	5	4	2	3	3	2	0	3	4	0	1	4	4	5	5	3	5	6	6	2
1133	6	5	6	5	5	6	6	6	5	6	6	5	5	6	6	5	6	5	6	6	6	6
1134	3	4	4	3	5	6	3	4	4	5	3	5	4	4	4	6	6	2	3	2	4	2
1135	4	2	3	3	3	3	3	3	2	3	2	3	3	3	3	3	3	3	3	3	3	3
1136	5	5	5	5	5	5	3	3	3	4	4	0	4	4	4	4	4	4	3	3	2	3
1137	3	3	3	3	3	3	5	3	3	3	3	2	3	3	4	4	3	2	3	4	4	3
1138	2	1	1	3	2	1	4	1	3	4	2	0	0	3	2	4	2	1	3	4	3	2
1139	5	6	6	6	4	5	5	5	6	4	5	4	6	5	4	2	5	3	5	4	5	5
1140	1	1	3	3	3	3	3	3	3	3	3	3	3	3	3	3	3	3	3	3	3	3
1141	3	3	5	5	3	3	3	4	3	2	4	0	4	3	2	4	5	5	2	4	2	2
1142	6	6	6	6	6	6	4	3	6	5	5	5	5	5	5	4	5	5	5	5	5	5
1143	4	3	6	4	4	5	5	6	6	4	6	2	5	4	6	4	4	3	5	6	6	6
1144	3	2	4	2	2	4	4	3	2	4	4	4	3	4	4	4	4	4	3	3	2	4
1145	4	5	4	4	4	4	4	4	4	4	5	4	5	4	4	4	4	4	5	5	4	4
1146	0	0	6	0	0	1	1	3	1	3	1	1	1	1	1	3	1	1	2	5	5	3
1147	3	3	2	4	4	3	4	4	4	4	4	4	4	4	4	4	5	4	4	5	5	5
1148	4	3	3	3	3	3	3	2	3	4	3	3	3	4	4	4	4	4	4	4	4	4
1149	5	6	6	6	6	6	6	6	6	6	6	6	6	6	6	6	6	5	6	6	6	6
1150	3	2	6	4	2	6	5	6	3	4	3	3	3	5	5	6	5	3	5	3	5	6
1151	6	6	5	6	6	5	5	6	6	6	6	6	6	5	6	4	5	6	5	6	5	5
1152	3	2	2	2	2	2	2	2	2	2	2	2	2	2	2	2	2	0	4	4	2	2
1153	4	3	5	2	1	4	5	3	2	4	5	3	1	2	4	3	3	2	4	4	5	3
1154	4	4	3	6	5	4	6	4	4	2	4	2	4	3	3	4	4	3	1	4	4	2
1155	4	3	4	3	3	3	4	4	3	3	3	3	3	3	3	4	3	3	4	3	3	3
1156	5	3	6	3	3	6	6	3	1	6	6	0	1	3	6	0	0	2	0	6	6	6
1157	4	4	5	5	5	5	5	4	5	4	5	4	5	5	5	4	5	5	5	5	5	5
1158	3	6	6	6	6	6	6	6	6	6	6	3	6	6	6	6	6	6	5	6	6	6
1159	3	3	6	4	4	3	5	5	2	3	4	4	4	4	4	2	4	2	5	4	4	4
1160	3	4	6	5	4	5	6	3	5	5	5	6	6	6	6	3	2	5	6	1	3	1
1161	6	6	6	6	6	6	6	6	6	6	6	6	6	6	6	6	6	6	6	6	6	6
1162	4	6	5	6	6	5	5	5	4	4	3	4	5	5	5	3	3	1	5	6	5	5
1163	5	5	6	5	5	5	5	5	5	5	4	3	6	5	4	5	6	5	5	5	5	5
1164	2	1	3	3	1	3	4	3	1	1	1	1	0	3	1	2	3	1	2	1	3	3
1165	3	4	4	4	3	3	4	4	3	5	3	4	4	3	3	3	4	4	3	4	4	3
1166	6	6	6	6	6	6	6	6	6	6	6	6	6	6	6	6	6	6	6	6	6	6
1167	6	6	6	6	6	6	6	6	6	6	6	6	6	6	6	6	3	6	6	6	6	6
1168	5	5	6	5	5	6	5	6	6	6	6	6	6	6	6	6	6	6	6	6	6	6
1169	1	1	6	3	2	6	6	4	3	4	4	4	2	3	5	4	5	4	4	4	5	4
1170	4	4	4	4	4	4	4	4	4	4	4	4	4	4	4	5	5	5	5	5	5	5
1171	2	2	3	2	3	3	2	3	3	3	3	1	3	3	3	3	3	3	3	3	3	3
1172	4	0	4	4	4	4	4	6	4	5	4	5	4	5	5	5	0	2	5	5	5	5
1173	6	6	6	6	6	6	6	6	6	6	6	6	6	5	5	6	6	6	6	6	6	6
1174	0	0	4	4	4	6	6	3	3	3	3	2	2	4	0	6	4	0	3	6	4	4
1175	3	3	3	3	3	3	3	3	3	3	3	3	3	3	3	1	3	3	3	3	3	3
1176	6	4	4	6	6	4	5	3	6	4	4	4	4	5	4	5	5	6	4	4	4	3
1177	5	6	5	6	6	6	6	5	4	6	5	4	5	6	5	6	4	5	6	6	6	5
1178	6	6	6	6	6	6	5	6	6	6	5	6	6	5	6	5	4	5	5	5	5	5
1179	4	4	4	4	4	4	0	4	4	4	4	3	4	4	6	6	5	4	6	6	6	6
1180	2	3	4	1	2	3	4	1	1	0	0	0	1	1	0	3	2	0	3	0	2	1
1181	6	2	6	4	4	6	3	6	1	0	0	0	0	0	0	3	0	0	5	3	0	0
1182	2	0	0	1	2	0	0	6	0	2	0	3	0	0	4	2	6	0	2	4	4	5
1183	4	4	6	6	5	6	4	5	4	4	4	5	5	5	5	5	5	5	5	5	5	5
1184	0	3	1	2	4	1	3	2	3	4	3	6	3	3	4	3	4	4	3	4	4	4
1185	4	6	5	5	5	5	6	3	3	3	4	3	4	4	6	5	2	4	4	5	4	5
1186	6	4	6	6	4	6	4	6	6	6	6	4	6	6	6	6	6	6	6	6	6	5
1187	3	2	3	1	1	2	4	4	3	3	4	3	2	2	4	3	3	3	4	4	4	4
1188	6	6	5	6	6	6	6	6	6	6	6	6	6	6	6	6	6	6	6	6	6	6
1189	3	3	4	3	4	5	4	2	3	4	4	3	3	4	3	3	4	3	4	5	5	4
1190	1	3	4	3	3	3	3	3	3	2	4	2	4	4	3	3	3	3	2	3	3	3
1191	2	0	1	0	0	0	0	1	0	0	0	1	0	0	2	0	0	0	0	0	0	0
1192	2	2	2	2	2	2	2	2	2	2	2	2	2	2	2	2	2	2	2	2	2	2
1193	6	4	6	6	6	6	6	4	3	6	6	3	6	6	6	6	6	6	6	6	6	5
1194	0	0	6	0	0	6	6	0	0	6	0	0	0	0	6	6	6	0	6	6	6	6
1195	6	4	5	6	5	6	6	6	6	3	3	3	5	5	3	4	4	4	3	4	4	4
1196	6	6	6	6	6	6	6	6	6	6	6	6	6	6	6	6	6	6	6	6	6	6
1197	6	3	2	2	3	4	4	1	1	3	3	1	4	3	2	2	3	1	5	4	3	2
1198	3	2	5	3	3	5	5	5	2	3	5	4	4	4	4	5	5	4	4	4	5	4
1199	6	2	5	6	4	5	6	6	2	5	6	4	3	6	4	2	2	3	3	3	2	2
1200	3	4	2	6	6	4	5	6	6	4	4	3	6	5	4	5	5	3	3	4	5	6
1201	6	2	6	6	6	6	6	6	6	5	3	3	3	6	2	5	6	6	6	6	6	6
1202	5	1	5	4	5	3	4	3	1	3	5	5	4	1	3	1	1	3	3	1	4	3
1203	3	3	4	4	4	5	5	4	4	3	5	2	3	3	5	6	5	5	4	6	5	5
1204	3	2	0	3	3	3	4	3	2	4	3	3	3	3	3	4	3	3	4	5	4	2
1205	6	4	4	4	5	6	6	5	6	5	4	0	4	6	6	4	6	6	6	6	6	6
1206	1	2	6	4	5	6	6	6	0	6	2	4	4	4	4	6	6	1	6	6	6	6
1207	6	4	6	6	6	6	6	6	5	6	6	6	6	5	6	6	6	6	6	5	6	6
1208	4	4	3	4	3	3	4	3	3	3	3	3	3	3	3	4	4	4	4	4	4	4
1209	3	4	3	4	4	4	3	3	4	4	4	4	4	4	4	4	4	5	4	5	5	5
1210	4	5	3	6	6	3	4	6	6	6	5	6	6	6	3	6	6	5	3	5	4	4
1211	6	6	6	6	6	6	6	6	6	6	6	6	6	6	6	6	6	6	6	6	6	6
1212	6	6	6	6	6	6	4	6	5	4	6	4	6	6	6	4	6	6	5	5	4	5
1213	6	1	6	4	4	4	4	6	6	6	6	4	4	5	6	6	6	6	6	6	6	4
1214	3	3	4	4	4	4	4	3	3	2	2	2	3	2	2	1	1	1	1	1	1	1
1215	0	0	3	1	1	0	0	0	2	2	1	3	2	1	2	3	3	3	3	3	3	0
1216	4	4	4	4	4	4	5	5	5	5	4	4	4	4	4	5	5	5	5	5	5	5
1217	3	4	1	3	3	3	2	2	4	3	4	2	3	3	3	3	3	0	2	5	2	3
1218	6	4	6	6	6	6	6	6	4	6	4	6	6	4	4	4	4	4	4	4	5	4
1219	3	3	4	5	4	3	2	4	4	3	2	4	3	3	4	3	4	2	3	3	3	2
1220	6	6	6	5	5	5	6	6	5	6	6	6	6	6	5	6	5	6	6	6	5	6
1221	4	3	6	4	5	5	6	5	4	3	4	3	5	5	5	5	5	3	5	5	5	4
1222	6	6	6	6	5	6	6	6	6	6	6	3	6	6	6	6	6	6	6	6	6	6
1223	5	6	4	5	5	6	4	6	0	5	6	4	4	6	5	2	4	3	2	3	2	4
1224	4	5	4	4	4	4	4	4	4	4	5	3	5	5	5	4	4	4	4	4	4	3
1225	5	3	6	3	6	6	6	5	3	6	3	4	5	5	6	6	5	6	6	5	5	5
1226	2	2	5	2	2	2	5	5	2	2	5	0	1	0	1	1	1	0	3	5	2	0
1227	1	1	4	6	6	6	6	4	4	1	1	3	4	1	2	2	2	2	2	2	2	3
1228	4	5	6	6	5	6	5	6	5	5	5	5	5	5	5	5	5	5	5	5	5	5
1229	3	3	6	4	4	3	3	4	3	5	3	3	3	3	4	1	4	2	3	3	3	4
1230	4	4	4	4	4	4	4	4	4	6	6	4	4	4	4	6	5	4	6	6	6	4
1231	6	4	4	6	6	6	6	6	6	6	4	4	6	6	6	6	6	6	6	6	4	6
1232	3	3	3	3	3	3	4	3	3	4	4	3	3	4	4	3	3	3	3	3	3	3
1233	5	2	2	2	2	2	2	2	2	6	6	5	4	5	5	6	6	6	6	5	6	4
1234	4	5	4	4	4	4	4	4	4	4	4	4	4	4	4	4	4	4	4	4	4	4
1235	6	6	6	6	6	6	6	6	6	6	6	6	6	6	6	6	6	6	6	6	6	6
1236	4	3	2	3	3	2	2	2	2	3	3	2	2	2	3	2	3	2	2	3	3	2
1237	6	6	3	5	6	3	6	6	5	5	5	3	5	6	6	5	6	6	6	6	6	6
1238	4	3	4	4	4	4	3	3	3	2	3	2	3	3	3	3	4	2	3	3	3	3
1239	6	3	6	6	4	3	6	6	4	6	6	5	5	6	5	6	6	6	5	6	6	6
1240	0	5	6	3	6	5	0	0	5	6	6	0	6	6	5	5	3	5	6	4	6	4
1241	5	5	6	5	5	5	5	5	5	5	5	5	5	5	5	5	5	5	5	5	5	5
1242	5	0	6	6	6	6	6	4	5	6	6	6	6	6	6	6	6	6	6	6	6	6
1243	5	0	5	0	0	3	0	4	0	0	0	0	0	0	0	5	0	3	3	5	4	4
1244	1	0	4	4	4	4	4	4	4	4	4	4	4	4	4	4	4	4	4	4	4	4
1245	3	3	2	3	3	3	3	3	3	5	5	3	3	5	4	4	4	4	3	4	4	3
1246	3	3	5	6	6	4	5	5	1	6	6	4	5	5	5	5	5	4	5	5	5	5
1247	4	3	4	2	3	2	3	4	4	2	3	3	3	3	3	3	4	4	4	4	4	3
1248	2	2	2	3	2	3	3	3	3	2	2	3	3	3	3	3	3	3	3	3	3	3
1249	3	0	6	3	0	6	3	0	3	3	1	0	0	3	1	3	3	3	5	3	4	3
1250	4	4	6	4	4	5	5	4	3	3	3	4	2	4	3	3	4	2	3	4	4	4
1251	3	3	3	3	3	3	3	3	3	3	3	3	3	3	3	3	4	4	4	3	3	3
1252	4	4	6	6	4	4	6	4	1	6	5	0	5	5	5	6	4	4	4	3	2	5
1253	5	4	6	1	1	6	5	3	0	2	3	4	6	5	4	3	3	3	3	3	3	3
1254	6	6	6	6	6	6	6	6	6	6	6	6	6	6	6	6	6	6	6	6	6	6
1255	4	5	4	5	4	4	3	3	6	6	6	6	5	4	5	6	4	6	6	6	5	4
1256	3	3	3	3	3	3	3	3	3	3	3	3	3	3	3	4	4	4	4	4	4	4
1257	4	4	4	3	3	4	2	4	3	3	4	3	4	3	4	4	3	3	4	3	4	4
1258	5	5	5	6	6	6	6	6	6	6	6	6	6	6	6	4	6	4	6	6	6	4
1259	2	2	4	1	2	2	2	2	1	1	2	1	2	1	1	4	4	4	4	5	4	4
1260	6	6	6	6	6	6	6	6	6	6	6	6	6	6	6	6	6	6	6	6	6	6
1261	6	6	6	6	6	6	6	6	6	6	6	6	6	6	6	6	6	6	6	6	6	6
1262	4	5	6	5	5	6	5	5	5	5	5	4	6	6	5	6	5	5	5	5	4	5
1263	5	4	6	4	4	6	5	4	6	3	3	2	4	4	4	4	4	4	4	4	4	4
1264	4	4	4	4	4	4	4	4	4	4	4	4	4	4	4	4	4	4	4	4	4	4
1265	5	5	2	5	5	3	1	4	5	5	4	5	5	4	6	4	5	4	4	4	5	3
1266	6	2	6	4	4	4	4	4	0	4	4	4	3	4	4	4	4	4	3	3	3	4
1267	6	4	5	5	6	6	5	5	3	5	5	6	6	6	5	6	6	6	6	6	5	6
1268	4	5	6	6	6	6	5	6	6	6	6	6	6	6	6	6	6	6	6	6	6	4
1269	1	2	2	1	1	0	1	0	1	3	2	1	1	1	3	1	0	0	0	1	0	0
1270	6	6	6	6	4	5	6	6	6	6	6	6	6	6	6	6	6	6	6	6	6	6
1271	3	3	2	2	3	2	3	2	2	4	4	3	3	4	4	1	4	2	2	2	2	4
1272	2	1	1	0	1	1	1	0	0	0	0	1	0	0	0	0	0	0	0	0	0	0
1273	5	5	6	6	5	5	5	5	5	6	5	5	5	5	5	5	5	6	5	5	5	4
1274	3	2	2	2	2	1	5	3	2	1	2	0	2	2	1	2	1	1	1	1	1	1
1275	3	1	5	4	5	4	5	5	5	5	5	5	6	5	5	2	4	2	5	2	5	4
1276	4	3	4	5	4	5	4	6	5	6	5	5	6	6	5	5	6	6	6	4	5	6
1277	6	4	6	4	3	6	6	5	6	4	4	3	3	6	5	6	4	6	5	6	4	6
1278	4	4	4	4	5	4	6	5	4	4	4	4	6	6	5	5	5	5	5	4	4	4
1279	3	3	6	6	6	6	3	3	3	4	3	2	3	4	6	6	6	6	6	6	6	6
1280	0	0	4	3	0	1	4	1	0	0	1	3	0	0	0	0	0	0	0	0	1	0
1281	5	3	6	4	4	5	5	5	4	4	3	4	4	4	4	4	4	4	4	4	5	4
1282	1	1	2	0	2	2	2	1	0	3	3	1	1	3	3	2	3	2	2	2	3	3
1283	5	2	6	2	1	6	4	4	2	2	5	5	4	2	2	5	5	5	5	5	5	5
1284	2	3	0	4	3	1	1	1	6	3	3	0	4	2	3	2	2	2	3	4	3	3
1285	2	3	6	4	2	5	5	3	2	3	4	3	3	3	3	4	3	3	3	4	4	3
1286	6	4	5	6	6	6	6	5	6	4	2	5	6	5	5	6	5	5	6	4	4	4
1287	5	4	4	5	5	4	5	3	5	4	3	4	5	4	4	4	4	3	3	3	4	4
1288	0	0	1	0	0	0	0	0	0	0	0	0	0	0	0	0	0	0	0	0	0	0
1289	2	3	2	3	3	3	3	3	3	3	3	3	3	3	3	2	2	2	2	2	2	3
1290	3	2	2	2	2	2	2	2	2	2	2	2	2	3	4	3	3	3	3	3	3	3
1291	5	3	2	4	5	4	4	5	1	1	4	3	4	4	1	5	5	3	3	5	3	1
1292	4	3	6	4	6	6	3	4	3	3	4	6	6	4	5	4	4	5	3	4	4	5
1293	3	4	5	5	5	5	4	4	5	4	4	5	5	5	4	3	4	4	4	5	5	6
1294	6	0	6	0	0	4	6	6	0	5	6	6	6	6	6	5	6	6	6	6	5	6
1295	6	5	6	5	6	6	6	5	6	5	5	4	5	6	5	5	6	5	6	4	5	6
1296	6	3	5	6	5	6	6	4	6	4	5	2	6	6	4	4	5	6	6	4	4	3
1297	4	4	5	4	4	4	3	4	4	4	3	3	4	4	4	4	5	4	4	4	4	5
1298	6	6	6	6	6	6	6	6	6	6	6	6	6	6	6	6	6	6	6	6	6	6
1299	4	4	4	4	4	4	4	4	4	4	4	4	4	4	4	6	6	6	6	6	6	6
1300	6	6	6	6	6	6	6	6	6	6	6	6	6	6	6	6	6	6	6	6	6	6
1301	5	5	6	5	6	6	6	6	6	5	6	5	6	6	5	6	6	6	6	5	5	5
1302	3	2	6	4	3	4	2	3	6	5	4	2	4	2	3	3	3	5	4	3	3	3
1303	3	3	6	3	3	5	5	6	4	1	6	0	3	3	3	6	4	4	3	4	4	5
1304	5	5	5	5	5	5	5	5	5	5	5	5	5	5	5	5	5	5	5	5	5	5
1305	3	3	1	1	3	2	2	3	3	3	4	2	3	3	2	4	4	2	4	4	4	4
1306	3	3	1	2	3	1	6	4	5	2	4	3	4	3	1	3	4	3	0	4	4	3
1307	4	4	4	4	4	4	4	4	4	4	4	4	4	4	4	4	4	4	4	4	4	4
1308	6	3	3	4	4	4	5	4	5	5	4	5	5	4	5	5	5	5	6	6	5	5
1309	4	5	4	5	5	5	4	5	5	5	5	4	5	5	5	5	5	5	5	5	5	5
1310	2	2	4	2	5	3	5	3	4	4	2	3	4	4	4	4	4	4	4	5	4	4
1311	6	6	6	6	6	6	6	6	6	6	5	6	6	6	6	6	6	6	6	6	6	6
1312	3	2	2	2	2	2	1	2	2	2	2	2	2	2	2	4	4	2	2	3	3	4
1313	3	3	3	3	3	3	3	3	3	3	3	3	3	3	3	3	3	3	3	3	3	3
1314	4	4	3	3	3	3	4	3	3	3	3	3	3	3	3	2	2	3	1	1	2	2
1315	0	2	6	0	2	6	6	4	0	4	3	0	1	1	1	3	1	3	3	4	4	4
1316	3	3	3	3	3	3	2	3	3	3	2	2	2	2	2	2	2	1	1	1	0	0
1317	2	5	6	6	6	6	6	6	6	6	6	6	6	5	6	6	6	6	6	6	6	6
1318	5	1	5	1	1	5	5	3	1	3	1	0	1	1	2	4	4	4	4	4	4	4
1319	6	6	5	6	5	6	6	6	6	6	5	6	6	6	6	5	5	5	5	6	5	5
1320	5	5	6	6	6	6	5	6	6	6	5	3	5	5	4	5	5	5	4	5	5	5
1321	3	3	3	3	3	4	4	4	3	6	4	4	3	3	6	5	5	5	5	5	5	3
1322	4	4	6	5	5	5	5	4	4	4	5	3	5	5	4	3	3	4	3	3	3	4
1323	5	4	4	4	4	4	4	4	6	4	6	6	6	6	6	6	6	6	6	6	6	6
1324	3	4	4	3	4	3	1	2	3	2	3	3	3	3	3	4	4	4	4	3	3	3
1325	3	4	2	5	4	2	3	4	3	2	2	4	3	3	3	3	3	3	3	2	3	2
1326	2	1	4	3	2	5	4	6	3	3	3	1	2	3	3	4	5	3	2	4	4	4
1327	6	4	6	6	6	5	6	6	6	6	6	6	6	6	6	6	6	6	6	6	6	6
1328	3	6	6	6	6	6	6	6	6	6	6	6	6	6	6	6	6	6	6	6	6	6
1329	4	5	6	5	4	6	5	5	5	5	6	5	5	5	5	4	4	5	3	3	4	4
1330	4	3	3	3	3	4	3	3	2	2	2	3	2	2	3	3	3	3	3	2	4	3
1331	5	5	5	5	5	5	5	6	6	5	5	4	5	5	5	5	5	3	5	4	5	5
1332	6	4	6	4	3	6	5	6	3	4	6	4	5	5	5	6	6	6	6	6	6	6
1333	6	4	6	5	4	4	4	3	4	4	5	2	4	4	5	4	5	4	5	4	5	4
1334	4	2	5	4	4	5	4	4	5	4	3	2	5	5	5	6	5	4	4	5	4	5
1335	5	5	5	5	5	5	5	5	5	5	6	5	6	6	5	5	6	5	5	5	5	5
1336	3	3	3	3	3	3	3	3	3	3	3	3	3	3	3	3	3	3	3	3	3	3
1337	2	2	2	2	2	2	2	2	2	2	2	2	2	2	2	3	3	0	6	0	6	3
1338	2	2	4	3	3	3	4	5	3	2	3	4	4	4	3	3	4	3	4	4	3	3
1339	1	0	1	1	1	2	2	2	4	2	4	3	2	2	2	3	3	3	3	3	3	3
1340	2	1	5	3	3	4	3	3	3	5	4	2	3	3	3	3	3	3	4	3	3	3
1341	6	6	6	6	6	6	6	5	6	6	6	6	6	6	6	5	6	6	5	6	6	6
1342	4	0	6	5	3	6	6	6	1	3	2	4	4	6	4	4	4	4	2	3	4	4
1343	1	3	4	5	5	5	5	2	5	4	5	0	4	3	3	1	5	1	3	5	3	1
1344	4	5	4	4	4	4	4	4	3	4	4	5	5	5	5	5	5	5	5	5	5	5
1345	3	3	3	3	3	3	3	4	1	5	5	3	3	4	6	3	5	3	6	6	4	6
1346	6	4	6	5	6	5	5	6	6	6	6	5	6	6	6	6	6	6	6	5	5	6
1347	3	3	4	4	4	3	3	3	4	4	4	6	3	3	4	3	4	3	4	3	5	4
1348	6	2	6	5	5	5	6	6	3	5	6	6	6	6	6	6	6	3	5	6	6	6
1349	5	2	1	5	3	2	3	1	1	3	5	1	1	6	1	0	1	1	6	3	6	6
1350	2	3	3	4	4	3	4	4	2	4	4	4	4	2	4	1	2	4	4	4	4	4
1351	0	0	6	4	3	2	2	2	2	2	2	2	2	2	3	2	3	3	3	3	3	3
1352	3	3	6	3	4	4	3	3	3	3	3	3	3	3	3	3	3	3	3	3	2	3
1353	4	4	4	5	5	4	4	4	5	4	3	4	3	4	5	4	4	4	4	3	4	4
1354	5	4	6	3	3	6	6	6	3	5	5	6	3	4	5	4	5	3	4	6	6	6
1355	4	3	6	5	3	5	4	5	3	3	2	3	3	2	2	3	3	4	3	4	3	4
1356	2	0	1	1	1	1	2	2	1	1	2	1	1	2	2	2	1	0	2	2	2	0
1357	4	4	3	3	4	2	6	4	3	2	4	4	4	4	3	5	4	2	2	2	3	3
1358	3	3	4	3	3	3	3	3	3	3	3	3	3	3	3	3	3	3	3	3	3	3
1359	4	4	4	4	4	4	4	4	4	4	4	4	4	4	4	4	4	4	4	4	4	4
1360	3	0	1	0	0	2	1	2	2	1	1	0	1	1	1	2	2	1	1	2	3	0
1361	6	6	5	5	6	6	6	6	6	6	6	6	6	6	6	6	6	6	6	6	6	6
1362	6	6	6	6	6	6	6	6	6	6	6	6	6	6	6	6	6	6	6	6	6	6
1363	4	4	4	4	4	4	4	3	4	3	4	3	4	4	4	3	3	3	3	3	3	3
1364	6	5	4	5	5	4	5	5	5	5	6	6	6	5	4	6	5	5	5	6	5	6
1365	5	6	5	6	6	6	6	6	5	6	5	5	5	5	5	5	5	5	5	6	5	5
1366	6	5	6	6	6	6	5	5	6	5	5	5	5	5	5	6	6	6	6	6	6	6
1367	4	3	3	3	3	3	3	3	3	3	4	3	4	4	6	5	5	5	5	5	5	5
1368	0	0	0	0	0	0	0	0	0	6	3	0	0	0	6	2	3	0	5	2	2	2
1369	3	2	3	4	4	4	4	4	3	3	5	4	4	4	4	4	4	4	4	4	4	4
1370	1	0	5	2	1	2	6	2	0	6	2	3	0	4	3	2	3	1	5	6	5	3
1371	5	6	6	6	6	6	6	6	6	6	6	6	6	6	6	5	6	6	6	6	6	6
1372	3	3	3	3	3	3	3	3	3	3	3	3	3	3	3	3	3	3	3	3	3	3
1373	6	5	5	6	6	5	6	5	5	6	5	5	6	5	5	6	5	5	5	5	5	4
1374	0	0	0	2	0	3	0	0	0	2	2	0	0	2	2	1	1	2	1	6	2	0
1375	5	5	5	5	5	5	5	5	6	6	6	5	5	5	5	4	4	5	4	4	5	5
1376	3	1	2	2	3	1	4	3	3	4	4	4	2	4	4	2	6	3	3	6	5	2
1377	6	6	6	5	6	5	5	6	5	5	5	6	5	6	6	6	6	5	6	5	6	6
1378	0	0	5	5	5	5	5	5	5	5	5	5	5	5	5	5	5	5	5	5	5	5
1379	6	6	6	6	6	6	6	6	6	6	6	6	6	6	6	6	6	6	6	6	6	6
1380	4	5	6	6	6	6	6	6	6	6	4	5	6	6	6	3	5	6	5	5	5	5
1381	4	0	4	2	4	4	4	4	3	4	2	4	4	2	4	4	4	4	3	3	3	3
1382	2	3	6	3	3	3	2	3	3	3	3	3	3	3	3	4	3	3	3	4	3	3
1383	0	0	3	4	0	0	4	3	2	3	0	0	3	3	2	4	3	4	4	4	4	4
1384	4	3	4	4	4	4	4	3	4	3	3	3	4	4	4	2	4	4	3	5	5	3
1385	5	6	4	5	5	5	6	4	5	5	5	5	5	6	5	2	5	3	4	4	4	2
1386	6	6	6	6	6	6	6	6	6	5	6	6	6	5	5	5	6	6	6	6	5	6
1387	5	3	6	6	5	6	5	6	6	6	6	6	5	6	6	6	6	6	6	6	6	6
1388	5	0	0	6	6	4	4	4	4	3	3	6	6	6	4	5	4	0	4	4	4	4
1389	6	6	6	6	6	6	6	6	6	6	6	6	6	6	6	6	6	6	6	6	6	6
1390	6	6	6	6	6	6	6	6	6	6	6	6	6	6	6	6	6	6	6	6	6	6
1391	2	3	5	3	2	5	3	3	1	2	3	2	1	2	3	3	3	2	2	1	1	1
1392	4	3	4	4	5	6	4	6	5	6	6	6	6	6	6	4	6	3	5	5	5	5
1393	4	4	4	3	4	6	6	4	4	4	4	4	4	4	4	4	4	4	6	6	6	4
1394	4	4	3	4	2	3	5	4	5	4	3	4	2	4	3	4	4	5	3	4	3	3
1395	3	3	3	3	4	4	4	4	4	4	3	3	4	4	4	4	4	4	3	4	4	3
1396	2	3	1	3	3	3	6	4	2	1	0	1	3	4	3	5	5	6	5	6	5	4
1397	4	6	6	6	6	6	6	6	6	6	6	6	6	6	6	3	6	6	6	4	5	6
1398	3	2	3	3	2	3	1	6	2	3	4	4	4	4	4	6	6	6	6	6	6	6
1399	0	3	0	2	0	0	1	1	3	0	2	2	2	1	1	1	0	0	0	0	0	1
1400	4	6	4	6	6	5	4	5	6	6	6	5	5	5	5	4	4	5	5	5	5	5
1401	3	1	5	4	2	5	5	6	2	4	5	1	4	3	4	4	4	3	4	4	5	5
1402	5	6	6	6	4	6	6	4	6	5	3	6	6	6	5	6	5	6	4	5	5	4
1403	1	3	3	2	0	4	4	4	0	3	3	0	0	3	2	2	4	0	3	2	2	1
1404	4	3	4	4	4	3	3	3	3	3	2	3	3	2	2	2	4	3	3	3	3	3
1405	5	2	5	3	3	5	5	3	1	3	3	2	3	2	3	3	5	3	3	3	3	3
1406	2	3	3	3	3	2	2	2	3	3	2	1	3	3	3	4	4	3	4	3	4	2
1407	5	6	6	6	5	6	6	6	6	6	4	4	6	4	5	5	6	5	6	6	6	5
1408	5	5	5	6	6	5	5	5	5	4	4	4	5	5	5	5	5	4	5	6	5	4
1409	4	4	4	4	4	4	4	4	4	4	4	4	4	4	4	4	4	4	4	4	4	4
1410	2	2	2	3	3	3	4	5	3	5	3	4	5	5	5	6	6	5	4	4	5	3
1411	2	3	5	1	4	3	4	4	4	4	4	4	4	4	4	4	4	4	4	4	4	4
1412	3	3	4	2	3	3	5	3	3	1	3	3	4	3	3	3	2	2	4	3	3	3
1413	3	3	3	3	3	3	3	3	3	3	3	3	6	3	3	6	6	6	6	6	6	6
1414	3	3	1	2	2	1	3	4	0	0	4	3	0	3	3	3	2	2	2	6	4	4
1415	0	0	0	3	0	0	0	3	0	3	3	0	0	2	3	3	4	0	0	4	3	0
1416	4	3	4	4	4	4	4	4	3	4	4	4	4	4	4	4	4	4	4	4	4	4
1417	3	5	2	3	3	3	3	3	3	3	3	3	3	3	3	4	4	4	4	4	4	4
1418	2	4	4	5	6	4	0	2	4	0	0	2	2	2	4	1	3	2	0	1	2	0
1419	4	4	3	5	5	3	5	5	5	3	3	3	4	4	4	3	2	2	2	3	4	4
1420	0	0	4	3	3	1	5	2	0	2	1	0	0	2	1	0	0	1	1	1	1	1
1421	6	6	6	5	4	6	4	6	6	4	3	3	4	4	4	4	5	4	4	4	5	4
1422	2	3	1	2	2	2	3	2	3	3	3	3	3	3	3	4	2	3	3	4	3	3
1423	3	3	4	4	3	4	4	3	3	4	4	3	3	3	4	2	3	2	3	2	3	3
1424	3	1	3	0	1	1	3	5	1	5	4	1	2	4	4	6	5	3	3	6	5	5
1425	2	2	0	2	2	3	2	4	6	4	4	3	4	2	2	3	3	2	3	2	2	2
1426	2	0	4	0	2	4	2	2	0	3	3	2	3	2	3	4	4	2	5	5	5	6
1427	4	2	1	3	2	3	3	1	6	4	4	6	4	5	6	3	5	0	6	6	5	5
1428	2	3	3	2	3	4	4	5	2	3	5	0	2	4	1	0	3	1	6	5	2	2
1429	5	2	6	3	3	6	5	5	3	5	5	6	3	4	3	4	5	3	5	4	5	4
1430	3	3	2	3	3	2	2	2	3	2	2	1	3	2	2	2	2	2	2	2	2	3
1431	3	3	6	3	3	6	6	6	4	6	5	4	4	6	6	6	6	4	6	6	6	5
1432	6	5	5	5	6	4	5	3	4	4	4	5	6	5	5	6	6	3	5	5	5	5
1433	0	0	6	0	0	0	0	4	0	0	6	0	0	6	6	6	6	3	6	3	6	6
1434	5	4	3	4	4	3	4	4	5	6	5	4	4	5	5	5	5	5	5	5	5	5
1435	3	4	3	3	3	3	2	3	3	2	2	4	4	4	3	2	3	2	2	2	3	3
1436	2	1	2	3	3	3	2	3	3	3	3	3	5	3	3	3	3	2	1	2	2	3
1437	6	4	6	6	6	6	4	4	6	6	6	6	6	6	4	6	6	6	6	6	6	4
1438	2	2	4	3	3	4	4	2	4	3	3	2	3	3	3	5	5	2	3	3	4	3
1439	2	3	6	4	4	6	6	5	3	3	6	6	4	4	5	5	4	4	4	3	4	3
1440	3	4	4	4	4	4	4	4	4	5	5	5	5	6	6	6	6	6	6	5	6	6
1441	4	4	3	4	3	1	1	2	2	2	2	3	3	3	3	0	4	4	1	3	3	3
1442	5	4	3	4	4	4	4	4	3	4	4	3	3	4	4	4	4	4	4	4	4	3
1443	4	4	3	4	4	4	4	4	4	4	4	4	4	4	4	6	5	6	5	5	5	5
1444	2	2	6	2	2	6	6	4	2	6	5	6	2	5	6	5	5	5	6	6	6	6
1445	4	4	6	6	6	6	6	6	6	6	6	6	6	4	6	6	6	2	6	6	6	6
1446	4	2	4	3	2	4	4	2	1	2	3	4	3	3	3	1	4	1	3	4	3	2
1447	5	2	5	5	3	5	4	4	2	3	4	2	2	5	5	3	3	4	3	5	5	3
1448	3	2	4	4	3	3	5	6	4	3	4	4	2	4	5	5	4	2	3	1	4	4
1449	6	6	6	6	6	6	6	6	6	6	6	6	6	6	6	6	6	6	6	6	6	6
1450	6	2	6	6	4	6	6	3	5	6	4	4	6	5	5	6	6	6	6	6	6	6
1451	4	6	4	6	6	3	3	4	6	6	2	6	6	6	6	6	4	3	4	6	6	5
1452	1	2	2	1	2	1	1	1	1	1	1	1	1	1	1	6	5	4	3	2	2	2
1453	4	5	6	6	5	5	5	6	6	6	5	4	5	5	6	4	4	5	3	4	4	4
1454	1	4	3	3	3	2	2	3	2	4	3	4	3	3	3	3	3	3	3	4	3	3
1455	4	2	4	3	3	4	4	4	3	2	4	4	3	3	3	1	4	1	3	4	2	1
1456	3	2	2	2	2	2	2	2	2	2	2	1	2	1	1	3	2	2	2	2	2	2
1457	3	4	3	2	4	4	4	4	4	4	4	4	4	4	4	5	5	5	5	5	5	5
1458	4	3	4	3	3	3	3	3	3	3	4	3	3	3	4	4	4	3	3	4	4	4
1459	6	6	6	6	6	6	6	6	6	6	6	6	6	6	6	6	6	6	6	6	6	6
1460	4	0	3	0	0	0	1	3	1	3	1	3	0	2	1	1	1	1	1	1	1	1
1461	4	4	3	4	5	4	5	3	4	5	3	3	5	3	4	3	3	5	3	2	1	3
1462	1	1	1	3	3	3	4	3	1	1	2	3	3	3	3	2	3	3	3	3	3	3
1463	6	0	6	3	4	6	6	6	4	6	6	2	4	4	4	4	4	2	5	3	4	3
1464	3	4	1	4	4	1	3	4	5	5	5	3	5	5	4	3	3	3	2	3	4	3
1465	6	5	5	5	5	5	3	3	5	5	5	3	4	4	4	3	4	3	3	4	4	4
1466	2	1	1	1	1	4	0	0	1	5	2	1	0	4	4	3	5	2	4	3	4	4
1467	6	5	5	5	6	5	5	6	6	5	5	6	6	5	5	6	6	5	5	5	5	6
1468	6	5	6	5	4	5	6	6	6	6	6	4	5	5	6	6	6	6	6	4	6	5
1469	3	2	4	3	4	3	5	2	3	1	3	3	3	3	3	2	2	2	2	2	2	2
1470	5	5	3	4	4	4	4	4	4	4	4	4	4	4	4	4	4	4	4	4	4	4
1471	3	3	4	3	3	4	4	3	3	2	2	2	3	2	2	2	2	1	1	2	2	2
1472	2	3	2	3	2	2	3	2	2	3	3	3	2	2	3	4	4	1	3	3	2	2
1473	4	5	5	6	6	6	6	5	6	6	6	6	6	6	6	6	6	6	6	6	6	6
1474	1	1	1	1	1	1	1	1	1	1	1	1	1	1	1	5	5	5	6	6	5	5
1475	2	1	5	1	1	5	5	4	1	1	3	0	0	1	1	1	2	0	1	3	3	4
1476	4	4	3	3	3	2	3	2	5	3	3	3	3	3	3	2	6	2	3	3	3	3
1477	3	5	5	5	4	5	5	4	4	6	5	3	5	5	5	5	4	4	2	6	6	2
1478	3	1	1	2	2	3	3	4	0	3	3	3	4	4	3	3	4	2	4	5	5	4
1479	6	6	6	6	6	6	6	6	3	6	6	6	6	6	6	6	6	6	6	6	6	6
1480	6	5	5	5	5	5	5	5	5	5	5	5	5	5	5	6	5	5	5	5	5	5
1481	4	1	3	1	2	3	4	1	1	1	3	1	1	1	2	2	1	1	4	4	3	2
1482	5	3	4	5	6	6	6	6	6	5	5	6	6	6	6	6	5	2	3	5	5	5
1483	5	3	5	4	3	6	5	6	4	4	5	5	3	6	6	5	4	5	5	6	6	5
1484	2	2	4	2	2	2	6	6	2	6	6	4	2	6	6	3	6	5	3	3	6	3
1485	4	2	5	4	4	4	4	4	4	4	4	4	6	4	4	6	5	5	4	4	4	4
1486	5	5	6	6	6	6	6	6	6	5	5	5	6	5	5	5	6	6	5	5	5	5
1487	5	4	6	6	6	6	6	6	6	5	5	2	6	6	6	6	4	5	6	3	6	6
1488	6	2	6	4	2	6	6	4	6	6	4	4	4	6	5	4	4	4	4	5	5	6
1489	4	4	3	5	4	4	4	4	3	5	4	5	5	5	4	4	5	3	3	3	4	4
1490	4	4	4	4	4	4	4	4	4	4	4	4	4	4	4	2	2	2	2	2	2	2
1491	5	5	3	5	5	4	4	4	5	5	4	4	4	5	4	5	5	5	5	5	5	5
1492	3	3	6	5	6	6	6	3	0	6	4	4	6	4	6	5	4	4	3	3	3	4
1493	5	5	6	6	6	6	6	6	4	3	4	6	6	6	6	6	6	4	5	6	5	5
1494	0	0	4	3	4	4	4	2	2	2	1	0	2	1	0	0	0	0	0	0	1	0
1495	4	6	6	6	6	6	6	6	6	6	5	0	6	6	6	6	6	6	6	6	6	6
1496	2	0	6	5	1	6	6	3	2	4	3	2	2	3	4	6	4	2	5	6	3	4
1497	4	2	3	3	3	2	3	3	3	3	3	3	3	3	3	3	3	3	3	3	3	3
1498	6	4	6	6	6	6	6	6	3	6	6	6	3	6	6	6	6	6	6	5	5	5
1499	6	5	4	3	3	4	3	4	4	3	4	5	4	4	4	4	4	3	4	3	3	4
1500	3	3	2	4	3	4	3	4	3	4	4	1	3	3	1	1	1	1	2	1	1	2
1501	4	3	3	3	3	3	3	3	3	4	4	3	4	4	4	4	4	4	4	4	3	3
1502	2	2	1	0	2	6	6	1	3	2	2	2	2	2	6	6	6	6	5	6	6	6
1503	3	1	5	5	3	2	1	1	2	3	3	4	1	2	2	2	2	3	1	1	1	1
1504	3	3	6	4	4	4	3	4	4	4	5	6	6	6	6	6	6	6	6	6	6	6
1505	3	4	5	4	5	5	4	4	4	4	4	4	4	4	4	3	3	3	3	4	3	1
1506	3	4	4	4	3	4	2	1	3	3	2	2	3	3	3	3	3	2	3	4	4	3
1507	3	5	2	4	4	2	3	3	3	2	3	4	2	4	4	3	3	3	2	5	4	4
1508	4	4	3	4	4	4	4	4	4	4	4	3	4	4	4	4	4	4	4	4	4	4
1509	6	4	4	4	5	6	6	6	6	6	6	5	5	5	4	6	4	6	4	6	6	6
1510	6	6	6	6	6	6	6	6	6	6	6	0	6	6	6	6	6	6	6	6	6	6
1511	3	1	4	2	2	4	6	3	2	2	2	1	2	2	3	2	4	2	4	6	3	4
1512	3	3	4	3	2	2	3	2	0	1	3	3	1	4	2	2	3	2	3	3	4	3
1513	6	3	6	4	4	5	6	5	5	6	6	6	6	5	6	6	6	6	6	6	6	6
1514	5	0	6	2	0	6	6	6	0	2	6	6	3	6	5	2	4	1	1	6	3	6
1515	4	3	5	4	3	6	3	5	3	3	3	4	3	3	4	4	3	5	4	5	5	5
1516	4	3	3	3	3	3	3	3	3	3	3	3	3	3	3	4	3	2	4	5	5	3
1517	4	2	4	2	3	4	4	4	3	4	4	3	4	4	5	6	5	6	6	6	5	5
1518	2	3	5	1	1	1	3	3	0	2	2	2	0	2	2	5	2	0	3	3	3	3
1519	6	3	6	6	6	6	4	3	2	2	1	4	1	1	1	4	3	2	3	2	1	4
1520	3	1	3	1	1	4	4	3	1	3	3	1	1	3	2	3	2	1	3	4	3	2
1521	4	3	6	4	5	5	3	5	4	4	6	1	3	4	6	4	4	5	5	4	6	6
1522	4	5	5	3	4	4	4	3	6	4	2	4	4	4	4	4	4	5	3	3	4	2
1523	6	6	6	6	6	6	6	6	6	6	6	6	6	6	6	6	6	6	6	6	6	6
1524	5	3	4	3	3	4	4	4	4	4	5	6	6	6	6	5	6	6	6	6	6	6
1525	4	4	4	4	3	5	6	4	6	5	2	1	0	3	5	4	5	3	2	2	3	6
1526	5	5	5	5	5	5	5	6	5	5	5	4	6	5	5	3	5	5	3	4	3	3
1527	6	4	5	4	4	4	4	4	4	6	6	4	4	4	6	6	6	6	6	6	6	6
1528	4	2	2	3	2	3	3	2	1	2	1	1	2	2	3	2	2	2	1	2	2	2
1529	4	3	6	4	3	5	4	5	2	6	6	6	3	4	5	5	4	1	5	3	3	4
1530	4	5	6	4	6	6	6	5	5	6	6	6	6	6	5	3	4	5	5	5	4	4
1531	6	6	6	6	6	6	6	1	6	1	1	6	6	1	1	0	0	0	0	0	0	0
1532	0	1	0	0	1	0	0	1	2	2	3	1	0	1	0	1	1	1	0	1	0	1
1533	3	2	5	3	2	2	4	4	2	4	2	3	3	2	2	2	4	3	2	1	4	0
1534	1	0	3	1	1	1	5	2	1	0	1	0	0	4	0	0	0	0	0	4	1	0
1535	6	2	6	2	6	5	6	6	4	6	6	6	4	6	6	6	6	6	6	6	6	5
1536	6	2	4	4	3	5	4	3	0	4	3	2	3	4	4	4	3	3	3	4	4	3
1537	5	4	5	4	4	5	5	4	4	5	6	6	6	5	6	6	6	5	4	4	5	4
1538	0	0	0	0	0	0	0	0	0	0	2	2	0	0	1	2	2	0	0	0	1	1
1539	6	5	3	2	3	4	6	5	5	3	5	0	3	4	4	4	5	5	3	3	4	3
1540	3	3	4	4	2	3	3	3	4	3	3	4	4	3	4	3	3	3	3	4	4	3
1541	2	0	5	3	3	1	3	2	0	1	0	1	0	2	0	2	2	0	2	1	3	0
1542	4	5	5	5	5	5	5	5	5	5	5	5	5	5	5	5	5	5	5	5	5	5
1543	6	6	6	6	6	6	5	6	6	5	5	6	6	6	6	6	6	5	6	6	6	5
1544	4	2	6	6	6	6	5	4	3	6	6	6	4	6	6	6	6	6	6	6	6	6
1545	6	3	6	4	6	6	6	6	6	6	6	6	6	6	1	5	3	6	6	6	6	6
1546	6	2	6	3	3	6	3	3	3	3	3	3	3	3	3	3	3	3	4	5	4	3
1547	5	6	6	5	5	5	4	5	4	4	5	2	5	5	5	5	5	5	5	5	5	5
1548	4	5	6	5	6	6	6	4	5	3	3	6	5	4	4	6	5	3	3	5	5	5
1549	2	3	3	3	3	3	3	3	3	2	2	2	2	2	2	3	3	2	3	2	3	2
1550	6	5	5	6	6	5	6	6	5	6	6	3	6	6	5	5	6	5	6	6	6	5
1551	4	4	6	3	3	5	6	6	6	6	5	5	5	5	5	5	5	4	5	5	5	5
1552	0	2	4	2	2	4	2	4	4	3	3	0	0	4	4	0	0	0	0	0	0	0
1553	0	0	0	3	0	0	3	3	3	0	3	3	0	3	0	0	1	0	3	2	3	3
1554	2	3	1	2	3	2	3	2	6	6	4	4	5	4	4	3	3	3	3	6	5	5
1555	6	6	5	6	6	6	6	6	6	5	6	6	6	6	6	6	6	6	4	6	6	5
1556	0	2	0	2	2	0	5	2	5	6	6	6	2	2	6	0	1	2	5	5	2	2
1557	0	3	4	3	2	2	1	4	4	1	2	0	4	4	6	1	4	3	0	5	2	1
